# Supplementary material for: Mechanistic basis of the dynamic response of TWIK1 ionic selectivity to pH
Source: Nat Commun. 2024 May 8;15:3849. doi: 10.1038/s41467-024-48067-w (PMC11079055; doi:10.1038/s41467-024-48067-w)
Supplement: Supplementary file 4 — Source Data [file 41467_2024_48067_MOESM4_ESM.zip]

Archive with 25 entries (22 files):
- source_data/
- source_data/Data Source Electrophysiology.xlsx
- __MACOSX/
- __MACOSX/source_data/
- __MACOSX/source_data/._Data Source Electrophysiology.xlsx
- source_data/landscape_code_NCOMMS-23-54151.py
- __MACOSX/source_data/._landscape_code_NCOMMS-23-54151.py
- source_data/README_NCOMMS-23-54151.docx
- __MACOSX/source_data/._README_NCOMMS-23-54151.docx
- source_data/rmsd_values_NCOMMS-23-54151.csv
- __MACOSX/source_data/._rmsd_values_NCOMMS-23-54151.csv
- source_data/summary_distances_angles_NCOMMS-23-54151.csv
- __MACOSX/source_data/._summary_distances_angles_NCOMMS-23-54151.csv
- source_data/wt_GLU235_LYS246_high_pH.csv
- __MACOSX/source_data/._wt_GLU235_LYS246_high_pH.csv
- source_data/wt_GLU235_LYS246_low_pH.csv
- __MACOSX/source_data/._wt_GLU235_LYS246_low_pH.csv
- source_data/wt_HIS122_GLU235_high_pH.csv
- __MACOSX/source_data/._wt_HIS122_GLU235_high_pH.csv
- source_data/wt_HIS122_GLU235_low_pH.csv
- __MACOSX/source_data/._wt_HIS122_GLU235_low_pH.csv
- source_data/wt_HIS122_PHE109_high_pH.csv
- __MACOSX/source_data/._wt_HIS122_PHE109_high_pH.csv
- source_data/wt_HIS122_PHE109_low_pH.csv
- __MACOSX/source_data/._wt_HIS122_PHE109_low_pH.csv
