# Supplementary material for: Mechanistic basis of the dynamic response of TWIK1 ionic selectivity to pH
Source: Nat Commun. 2024 May 8;15:3849. doi: 10.1038/s41467-024-48067-w (PMC11079055; doi:10.1038/s41467-024-48067-w)
Supplement: Supplementary file 4 — Source Data [file 41467_2024_48067_MOESM4_ESM.zip › source_data/Data Source Electrophysiology.xlsx]

## Sheet: Figure 1
Figure 1A	pH7,5			pH7			pH6,5			pH6				Figure 1B						Statistics						Figure 1C	Time (X 10 sec)	Moyenne	SEM	n
WT (n=15)	Mean	SEM	n	Mean	SEM	n	Mean	SEM	n	Mean	SEM	n		WT (n=15)						Table Analyzed	ERev WT*(n=15)	ERev WT*(n=15)	ERev WT*(n=15)			WT (n=15)	1	0.720764	0.0121984	15
-120	-953.979	105.375	15	-1144.41	127.905	15	-1552.73	168.395	15	-1658.53	202.994	15			pH7,5	pH7	pH6,5	pH6									2	0.723505	0.012446	15
-110	-628.052	72.4196	15	-766.398	89.7108	15	-1114.5	125.025	15	-1325.89	167.579	15			-84.6477	-84.1979	-84.6477	-79.7002		Column D	pH6	pH6,5	pH7				3	0.721593	0.0122855	15
-100	-326.335	41.9573	15	-426.025	52.6788	15	-687.663	83.5289	15	-1002.6	133.533	15			-87.0435	-88.7544	-83.3517	-59.2196		vs.	vs,	vs,	vs,				4	0.758813	0.0151487	15
-90	-40.0798	21.4304	15	-98.877	27.5847	15	-284.627	47.6965	15	-698.039	99.1603	15			-92.5363	-92.2661	-86.6833	-71.7359		Column A	pH7,5	pH7,5	pH7,5				5	0.781464	0.0149657	15
-80	217.082	34.7595	15	205.892	34.1039	15	95.4183	31.557	15	-402.832	68.4373	15			-77.3187	-73.7169	-72.096	-55.4377									6	0.792455	0.0143703	15
-70	463.46	59.3179	15	490.926	62.7363	15	463.46	53.3863	15	-121.867	44.4018	15			-87.7639	-87.6738	-78.4892	-58.6793		Unpaired t test							7	0.794122	0.0151442	15
-60	713.298	86.2517	15	771.077	93.4635	15	805.664	90.5278	15	142.415	39.4258	15			-87.8539	-86.5033	-83.8919	-64.7124		P value	<0,0001	0.0004	0.3727				8	0.795157	0.0145598	15
-50	948.486	111.602	15	1043.7	122.904	15	1140.95	124.829	15	400.391	54.1307	15			-86.7734	-85.3327	-81.1006	-67.8639		P value summary	****	***	ns				9	0.796891	0.0151357	15
-40	1179.4	136.373	15	1308.19	150.617	15	1460.57	159.562	15	632.935	80.6005	15			-87.0435	-85.2426	-81.1906	-62.3712		Significantly different (P < 0.05)?	Yes	Yes	No				10	0.795335	0.0149715	15
-30	1416.63	161.885	15	1572.27	179.582	15	1781.82	194.832	15	865.275	106.022	15			-92.6263	-87.1336	-85.963	-66.6033		One- or two-tailed P value?	Two-tailed	Two-tailed	Two-tailed				11	0.797391	0.0152339	15
-20	1653.65	186.845	15	1836.14	208.347	15	2096.76	227.109	15	1077.88	133.378	15			-91.5458	-90.015	-85.963	-69.1246		t, df	t=11,40, df=28	t=3,979, df=28	t=0,9059, df=28				12	0.799784	0.0152083	15
-10	1900.84	209.836	15	2098.19	235.152	15	2399.7	260.058	15	1283.98	156.244	15			-91.7259	-90.5553	-85.6928	-71.2856									13	0.79903	0.0156644	15
0	2154.34	234.158	15	2367.15	261.953	15	2696.13	293.267	15	1474.41	179.544	15			-86.8634	-86.7734	-81.3707	-62.5513		How big is the difference?							14	0.799151	0.0145266	15
10	2399.9	257.13	15	2633.46	287.351	15	2983.4	324.809	15	1641.44	199.692	15			-89.2046	-87.1336	-79.93	-58.3192		Mean of column A	-88.21	-88.21	-88.21				15	0.79756	0.0149388	15
20	2643.23	278.796	15	2879.44	312.918	15	3257.85	352.922	15	1784.87	215.098	15			-90.2851	-88.8444	-84.6123	-67.7739		Mean of column D	-65.84	-82.64	-86.87				16	0.892288	0.029059	15
30	2869.87	300.225	15	3114.22	335.721	15	3497.11	382.377	15	1894.12	225.704	15			-89.925	-88.9345	-84.6123	-72.1861		Difference between means (D - A) ± SEM	22,37 ± 1,962	5,571 ± 1,400	1,339 ± 1,478				17	0.952355	0.021822	15
40	3054.2	316.912	15	3306.27	353.412	15	3691.41	406.8	15	1964.72	231.384	15								95% confidence interval	18,35 to 26,39	2,703 to 8,439	-1,688 to 4,366				18	0.928685	0.0234476	15
50	3186.24	324.989	15	3440.35	362.252	15	3825.68	422.274	15	2015.79	231.184	15								R squared (eta squared)	0.8229	0.3612	0.02847				19	0.927601	0.0206131	15
60	3267.01	325.38	15	3502.2	358.121	15	3874.92	422.48	15	2046.71	227.709	15															20	0.917033	0.0196859	15
																				F test to compare variances							21	0.910622	0.0192282	15
																				F, DFn, Dfd	2,882, 14, 14	1,023, 14, 14	1,203, 14, 14				22	0.906478	0.0188544	15
																				P value	0.057	0.9664	0.7346				23	0.905391	0.0167319	15
																				P value summary	ns	ns	ns				24	0.907071	0.015366	15
																				Significantly different (P < 0.05)?	No	No	No				25	0.908457	0.015288	15
																											26	0.908083	0.0145707	15
																				Data analyzed							27	0.908016	0.0137914	15
																				Sample size, column A	15	15	15				28	0.90717	0.0129435	15
																				Sample size, column D	15	15	15				29	0.905955	0.0129687	15
																											30	0.906768	0.0137556	15
																											31	0.906093	0.0130762	15
																											32	0.909669	0.0121136	15
																											33	0.938893	0.00969797	15
																											34	0.928472	0.016281	15
																											35	0.880384	0.0232119	15
																											36	0.824174	0.0270237	15
																											37	0.769641	0.0305684	15
																											38	0.716822	0.0320934	15
																											39	0.671602	0.0343515	15
																											40	0.63367	0.0351842	15
																											41	0.597205	0.0360303	15
																											42	0.569332	0.0361447	15
																											43	0.543969	0.0379221	15
																											44	0.517597	0.0383311	15
																											45	0.499286	0.0366116	15
Figure 1D	pH7,5			pH7			pH6,5			pH6				Figure 1E						Statistics						Figure 1F
H122R (n=5)	Mean	SEM	n	Mean	SEM	n	Mean	SEM	n	Mean	SEM	n		H122R (n=5)	pH7,5	pH7	pH6,5	pH6		Table Analyzed	ERev H122R* (n=5)	ERev H122R* (n=5)	ERev H122R* (n=5)			H122R (n=5)	Time (X 10 sec)	Moyenne	SEM	n
-120	-1731.11	88.399	5	-1770.78	87.6141	5	-1877.59	62.9059	5	-1818.08	75.2118	5			-86.7734	-85.0625	-75.0675	-59.3997									1	1	0	5
-110	-1230.62	80.6109	5	-1277.92	81.3965	5	-1439.67	64.2849	5	-1442.72	44.6151	5			-82.9015	-81.1906	-73.987	-67.4137		Column D	pH6	pH6,5	pH7				2	0.994959	0.00203154	5
-100	-741.577	67.3349	5	-810.242	75.5426	5	-1023.86	62.4617	5	-1090.24	23.6183	5			-87.3137	-85.4227	-80.02	-79.0295		vs.	vs,	vs,	vs,				3	0.994026	0.00204714	5
-90	-305.939	55.8893	5	-360.87	61.4075	5	-618.744	69.2148	5	-743.103	23.2582	5			-81.1906	-78.1291	-67.6838	-61.6508		Column A	pH7,5	pH7,5	pH7,5				4	0.994786	0.00225233	5
-80	129.7	50.0913	5	50.354	52.349	5	-244.904	67.9816	5	-421.906	43.6479	5			-81.8209	-81.0105	-75.7879	-71.8259									5	0.991672	0.00212312	5
-70	540.161	38.1368	5	447.845	42.6951	5	112.915	84.085	5	-125.122	67.2426	5								Unpaired t test							6	0.990757	0.00274678	5
-60	917.816	26.992	5	818.634	36.1169	5	442.505	85.9112	5	164.795	94.5881	5								P value	0.0027	0.0039	0.3552				7	0.9876	0.00702151	5
-50	1287.08	17.2352	5	1181.03	29.5616	5	764.465	91.9292	5	438.69	119.418	5								P value summary	**	**	ns				8	0.976985	0.0055111	5
-40	1641.85	9.88883	5	1525.12	35.026	5	1073.46	108.872	5	689.697	146.839	5								Significantly different (P < 0.05)?	Yes	Yes	No				9	0.970834	0.007222	5
-30	1988.98	15.1759	5	1859.28	34.3549	5	1368.71	117.155	5	955.2	166.766	5								One- or two-tailed P value?	Two-tailed	Two-tailed	Two-tailed				10	0.963948	0.00799306	5
-20	2324.68	23.9446	5	2195.74	45.1017	5	1663.21	130.353	5	1207.73	196.633	5								t, df	t=4,287, df=8	t=4,016, df=8	t=0,9812, df=8				11	0.956622	0.0087587	5
-10	2669.53	36.7137	5	2508.54	56.8616	5	1942.44	145.295	5	1442.72	221.553	5															12	0.948471	0.0101669	5
0	3004.46	52.6889	5	2833.56	78.2475	5	2221.68	157.981	5	1689.15	247.533	5								How big is the difference?							13	0.944518	0.00898975	5
10	3347.02	71.019	5	3147.89	101.357	5	2498.63	169.633	5	1928.71	279.29	5								Mean of column A	-84	-84	-84				14	0.944041	0.00923063	5
20	3699.49	87.5077	5	3461.46	125.589	5	2761.84	191.577	5	2177.43	312.06	5								Mean of column D	-67.86	-74.51	-82.16				15	0.93975	0.0109801	5
30	4051.21	109.648	5	3772.74	150.32	5	3014.37	222.536	5	2422.33	339.901	5								Difference between means (D - A) ± SEM	16,14 ± 3,764	9,491 ± 2,363	1,837 ± 1,872				16	0.931387	0.0124481	5
40	4388.43	132.538	5	4062.65	180.198	5	3244.78	248.353	5	2670.29	370.658	5								95% confidence interval	7,457 to 24,82	4,041 to 14,94	-2,480 to 6,154				17	0.913562	0.018095	5
50	4695.89	155.047	5	4321.29	212.738	5	3444.67	287.787	5	2896.12	407.012	5								R squared (eta squared)	0.6967	0.6684	0.1074				18	0.886553	0.0305907	5
60	4976.65	190.123	5	4547.12	250.854	5	3608.7	325.868	5	3134.16	422.662	5															19	0.844035	0.0397885	5
																				F test to compare variances							20	0.814269	0.0395108	5
																				F, DFn, Dfd	7,713, 4, 4	2,435, 4, 4	1,156, 4, 4				21	0.784314	0.0386697	5
																				P value	0.073	0.4099	0.8919				22	0.757381	0.0389733	5
																				P value summary	ns	ns	ns				23	0.75205	0.0442147	5
																				Significantly different (P < 0.05)?	No	No	No				24	0.739579	0.0442478	5
																											25	0.734778	0.0461178	5
																				Data analyzed							26	0.733513	0.0480766	5
																				Sample size, column A	5	5	5				27	0.730275	0.0479597	5
																				Sample size, column D	5	5	5				28	0.735421	0.0487949	5
																											29	0.736134	0.0468728	5
																											30	0.739147	0.0446123	5
																											31	0.740129	0.0428927	5
																											32	0.738913	0.041347	5
																											33	0.740602	0.0385296	5
																											34	0.746883	0.0388415	5
																											35	0.735444	0.0370514	5
																											36	0.723493	0.0381806	5
																											37	0.706867	0.0448745	5
																											38	0.689604	0.0499467	5
																											39	0.66308	0.0534045	5
																											40	0.644165	0.0570146	5
																											41	0.626319	0.0631014	5
																											42	0.606134	0.0652768	5
																											43	0.591157	0.0695859	5
																											44	0.573593	0.0719723	5
																											45	0.558521	0.0751927	5

## Sheet: Figure 3
Figure 3A	pH7,5			pH7			pH6,5			pH6				Figure 3B						Statistics						Figure 3C		Time (X 10 sec)	Moyenne	SEM	n
E235Q (n=8)	Mean	SEM	n	Mean	SEM	n	Mean	SEM	n	Mean	SEM	n		E235Q (n=8)						Table Analyzed	ERev E235Q (n=8)	ERev E235Q (n=8)	ERev E235Q (n=8)			E235Q (n=8)		1	0.986306	0.00768643	8
-120	-731.659	88.3839	8	-725.555	84.3636	8	-681.686	92.8656	8	-651.55	93.6735	8			pH7,5	pH7	pH6,5	pH6										2	0.988308	0.00569715	8
-110	-475.311	66.9644	8	-465.775	63.8658	8	-452.805	71.3022	8	-484.467	70.0119	8			-85.7829	-85.7829	-84.9725	-80.1101		Column D	pH6	pH6,5	pH7					3	0.986122	0.00430282	8
-100	-252.533	48.1067	8	-248.337	45.6561	8	-253.296	50.5386	8	-343.323	45.3273	8			-91.2756	-92.3562	-98.9295	-77.4987		vs.	vs,	vs,	vs,					4	0.990394	0.00368588	8
-90	-48.4467	32.82	8	-46.9208	30.729	8	-71.7163	33.2608	8	-213.623	25.2644	8			-82.001	-79.93	-77.7689	-63.2716		Column A	pH7,5	pH7,5	pH7,5					5	0.986764	0.00391781	8
-80	139.618	27.9624	8	141.144	28.5742	8	100.327	27.1457	8	-90.0269	20.0781	8			-81.4607	-82.8114	-82.3612	-66.2431										6	0.984503	0.00387867	8
-70	310.135	35.7056	8	315.094	35.5367	8	254.822	34.2753	8	16.0217	30.226	8			-90.6453	-90.1051	-88.034	-71.5558		Unpaired t test								7	0.979051	0.00345256	8
-60	474.167	50.9089	8	474.548	50.8862	8	395.203	45.1066	8	112.152	48.2448	8			-93.977	-93.3467	-89.925	-63.8119		P value	<0,0001	0.6874	0.9888					8	0.979754	0.00207458	8
-50	630.188	63.5475	8	630.569	66.5788	8	529.099	59.9879	8	207.901	65.253	8			-90.1951	-91.906	-87.8539	-66.5133		P value summary	****	ns	ns					9	0.982316	0.0022015	8
-40	785.446	80.8139	8	782.013	80.9964	8	648.88	78.2077	8	300.598	80.0739	8			-86.6833	-85.5128	-83.1716	-74.5273		Significantly different (P < 0.05)?	Yes	No	No					10	0.977355	0.00264924	8
-30	941.086	96.8885	8	941.467	96.3429	8	796.89	89.4085	8	386.047	97.8298	8								One- or two-tailed P value?	Two-tailed	Two-tailed	Two-tailed					11	0.975987	0.00319683	8
-20	1100.92	109.364	8	1097.87	109.548	8	930.023	103.65	8	466.156	113.069	8								t, df	t=6,227, df=14	t=0,4109, df=14	t=0,01428, df=14					12	0.973589	0.00307217	8
-10	1265.34	124.271	8	1258.09	121.503	8	1063.16	116.203	8	554.657	128.071	8																13	0.976017	0.0052846	8
0	1437	135.956	8	1417.16	132.763	8	1197.81	126.821	8	639.343	142.565	8								How big is the difference?								14	0.97671	0.00454778	8
10	1602.55	143.177	8	1582.34	140.329	8	1334.38	137.038	8	728.989	155.004	8								Mean of column A	-87.75	-87.75	-87.75					15	0.974142	0.00588272	8
20	1769.26	150.227	8	1742.17	146.59	8	1463.32	145.158	8	814.438	168.843	8								Mean of column D	-70.44	-86.63	-87.72					16	0.937435	0.00847221	8
30	1912.69	156.604	8	1879.88	152.466	8	1571.27	148.975	8	890.35	178.142	8								Difference between means (D - A) ± SEM	17,31 ± 2,780	1,126 ± 2,739	0,03377 ± 2,364					17	0.868729	0.0229914	8
40	2023.32	157.857	8	1985.55	155.766	8	1658.63	154.184	8	962.067	185.896	8								95% confidence interval	11,35 to 23,27	-4,750 to 7,001	-5,036 to 5,104					18	0.84727	0.0250127	8
50	2097.7	158.634	8	2052.69	153.481	8	1717.38	155.144	8	1029.21	187.678	8								R squared (eta squared)	0.7347	0.01192	1.457e-05					19	0.841302	0.0234787	8
60	2132.8	156.733	8	2084.35	150.857	8	1747.51	152.048	8	1080.7	184.379	8																20	0.83921	0.0212738	8
																				F test to compare variances								21	0.836983	0.0207423	8
																				F, DFn, Dfd	2,023, 7, 7	1,935, 7, 7	1,186, 7, 7					22	0.834967	0.0196439	8
																				P value	0.3731	0.4034	0.828					23	0.829434	0.0204501	8
																				P value summary	ns	ns	ns					24	0.829706	0.0199877	8
																				Significantly different (P < 0.05)?	No	No	No					25	0.827632	0.0196541	8
																												26	0.827174	0.0191553	8
																				Data analyzed								27	0.824067	0.0182287	8
																				Sample size, column A	8	8	8					28	0.82514	0.0185581	8
																				Sample size, column D	8	8	8					29	0.821716	0.0181198	8
																												30	0.82084	0.0182035	8
																												31	0.819516	0.0170212	8
																												32	0.817159	0.0179591	8
																												33	0.786355	0.0251969	8
																												34	0.72027	0.0411017	8
																												35	0.652772	0.0486372	8
																												36	0.596509	0.0540001	8
																												37	0.554755	0.0556142	8
																												38	0.51817	0.0561927	8
																												39	0.494487	0.0564064	8
																												40	0.470626	0.0567986	8
																												41	0.460127	0.0563181	8
																												42	0.445252	0.0561928	8
																												43	0.436264	0.0552813	8
																												44	0.431388	0.0547494	8
																												45	0.421419	0.053414	8
Figure 3D	pH7,5			pH7			pH6,5			pH6				Figure 3E						Statistics						Figure 3F		Time (X 10 sec)	Moyenne	SEM	n
K246Q (n=15)	Mean	SEM	n	Mean	SEM	n	Mean	SEM	n	Mean	SEM	n		K246Q (n=15)						Table Analyzed	ERev K246Q (n=15)	ERev K246Q (n=15)	ERev K246Q (n=15)			K246Q (n=15)		1	0.604631	0.0191768	15
-120	-296.397	29.0087	15	-291.084	30.3856	15	-410.228	56.5691	15	-458.554	64.5375	15			pH7,5	pH7	pH6,5	pH6										2	0.610938	0.0199536	15
-110	-198.149	20.5994	15	-188.222	21.1492	15	-263.403	37.2823	15	-299.288	44.0309	15			-91.2756	-94.7874	-92.9865	-90.2851		Column D	pH6	pH6,5	pH7					3	0.6129	0.0212295	15
-100	-123.399	13.7567	15	-111.676	14.4597	15	-143.433	20.4704	15	-166.052	25.08	15			-90.7354	-90.2851	-91.0055	-89.0245		vs.	vs,	vs,	vs,					4	0.604393	0.0236315	15
-90	-56.4575	11.4173	15	-45.3994	11.5364	15	-34.1617	10.9698	15	-44.6813	11.4651	15			-87.0435	-86.4132	-87.4937	-85.6928		Column A	pH7,5	pH7,5	pH7,5					5	0.60751	0.0211295	15
-80	5.15209	14.6111	15	15.5819	14.1525	15	63.7279	16.8843	15	61.3762	15.0439	15			-83.6218	-86.053	-89.1146	-88.6643										6	0.600854	0.0199539	15
-70	63.333	18.3878	15	74.6963	18.9381	15	155.137	31.1826	15	162.192	28.9324	15			-85.963	-84.6123	-87.4937	-87.0435		Unpaired t test								7	0.604697	0.0194979	15
-60	124.009	24.4644	15	133.577	24.3416	15	237.893	43.9911	15	256.06	43.6905	15			-89.2046	-90.7354	-89.7449	-85.1526		P value	0.0778	0.0357	0.2704					8	0.608661	0.0203929	15
-50	178.887	29.628	15	187.809	30.1027	15	316.826	55.6654	15	347.829	57.2863	15			-81.1906	-84.072	-86.3232	-87.4037		P value summary	ns	*	ns					9	0.608529	0.0206455	15
-40	233.639	36.1932	15	246.528	36.3593	15	398.757	67.8025	15	431.698	70.3332	15			-79.3897	-79.2996	-80.2901	-80.4702		Significantly different (P < 0.05)?	No	Yes	No					10	0.611498	0.0193688	15
-30	293.795	41.8559	15	304.153	42.7921	15	479.431	79.7103	15	515.119	83.2129	15			-78.9395	-81.7309	-84.2521	-83.5318		One- or two-tailed P value?	Two-tailed	Two-tailed	Two-tailed					11	0.612955	0.0204676	15
-20	357.917	47.7703	15	369.801	49.0653	15	558.561	90.5308	15	598.755	95.9713	15			-76.6883	-84.072	-88.3042	-85.6028		t, df	t=1,831, df=28	t=2,206, df=28	t=1,124, df=28					12	0.616656	0.0200643	15
-10	429.652	55.0083	15	439.238	56.1448	15	643.346	102.186	15	681.87	108.072	15			-80.5603	-85.2426	-87.944	-89.3847										13	0.624463	0.0197957	15
0	510.308	62.1729	15	515.334	63.4074	15	731.668	113.56	15	772.184	121.283	15			-82.9915	-86.6833	-87.4937	-88.3042		How big is the difference?								14	0.621873	0.0188814	15
10	600.227	69.94	15	604.122	72.077	15	827.403	123.55	15	860.596	132.431	15			-67.5938	-72.3662	-77.4987	-78.6693		Mean of column A	-83.22	-83.22	-83.22					15	0.618068	0.0188646	15
20	693.072	78.7602	15	698.853	81.0309	15	927.232	134.941	15	952.346	142.84	15			-84.8824	-86.5933	-88.4842	-87.6738		Mean of column D	-86.61	-87.54	-85.6					16	0.670184	0.034472	15
30	792.308	87.4021	15	795.88	89.6415	15	1027.02	145.661	15	1041.94	154.484	15			-88.2141	-91.0055	-94.6973	-92.2661		Difference between means (D - A) ± SEM	-3,392 ± 1,852	-4,322 ± 1,959	-2,377 ± 2,114					17	0.763138	0.0394348	15
40	878.565	95.1698	15	885.028	96.853	15	1115.97	154.917	15	1121.36	164.725	15								95% confidence interval	-7,186 to 0,4027	-8,335 to -0,3095	-6,708 to 1,954					18	0.857442	0.0298442	15
50	960.927	103.805	15	964.05	104.873	15	1200.67	164.027	15	1195.91	172.539	15								R squared (eta squared)	0.1069	0.1481	0.04319					19	0.903009	0.0204566	15
60	1035.89	111.019	15	1035.12	110.351	15	1272.62	169.958	15	1258.17	177.861	15																20	0.90455	0.0112023	15
																				F test to compare variances								21	0.892403	0.0118648	15
																				F, DFn, Dfd	2,953, 14, 14	2,012, 14, 14	1,344, 14, 14					22	0.885025	0.0129829	15
																				P value	0.0517	0.2033	0.5877					23	0.872175	0.0144951	15
																				P value summary	ns	ns	ns					24	0.869271	0.0150529	15
																				Significantly different (P < 0.05)?	No	No	No					25	0.87066	0.0151681	15
																												26	0.868417	0.0138939	15
																				Data analyzed								27	0.864825	0.0138883	15
																				Sample size, column A	15	15	15					28	0.86669	0.0135972	15
																				Sample size, column D	15	15	15					29	0.860971	0.013667	15
																												30	0.868114	0.0134769	15
																												31	0.863262	0.0133505	15
																												32	0.866894	0.0133604	15
																												33	0.875003	0.0127455	15
																												34	0.893209	0.014875	15
																												35	0.914473	0.0153355	15
																												36	0.924099	0.0135187	15
																												37	0.932329	0.01374	15
																												38	0.931613	0.013614	15
																												39	0.926249	0.0148349	15
																												40	0.918006	0.0167268	15
																												41	0.912119	0.0207604	15
																												42	0.903403	0.0212499	15
																												43	0.891709	0.0222554	15
																												44	0.882686	0.0248998	15
																												45	0.873647	0.0259897	15
Figure 3G	pH7,5			pH7			pH6,5			pH6				Figure 3H						Statistics						Figure 3FI		Time (X 10 sec)	Moyenne	SEM	n
E235Q-K246Q (n=12)	Mean	SEM	n	Mean	SEM	n	Mean	SEM	n	Mean	SEM	n		E235Q-K246Q (n=12)	pH7,5	pH7	pH6,5	pH6		Table Analyzed	ERev E235Q-K246Q (n=12)	ERev E235Q-K246Q (n=12)	ERev E235Q-K246Q (n=12)			E235Q-K246Q (n=12)		1	0.886187	0.0199895	12
-120	-1257.71	140.661	12	-1206.89	143.308	12	-1195.17	139.935	12	-1231.26	144.111	12			-71.67	-69.6	-72	-72										2	0.892339	0.0186963	12
-110	-877.558	106.298	12	-827.815	103.426	12	-799.662	99.1325	12	-823.186	97.8088	12			-80.58	-81.66	-80.76	-80.22		Column D	pH6	pH6,5	pH7					3	0.889937	0.0195671	12
-100	-547.994	78.9063	12	-496.165	69.3757	12	-450.033	63.907	12	-459.162	59.4169	12			-89.4	-89.76	-88.95	-88.86		vs.	vs,	vs,	vs,					4	0.893669	0.0196259	12
-90	-243.073	60.5354	12	-185.115	44.3621	12	-136.007	37.9574	12	-122.503	33.5588	12			-85.17	-83.73	-84.9	-85.44		Column A	pH7,5	pH7,5	pH7,5					5	0.893758	0.0188675	12
-80	42.2923	57.9322	12	102.285	40.9122	12	158.869	40.0958	12	186.056	41.35	12			-76.62	-75.63	-78.42	-80.31										6	0.893572	0.0184923	12
-70	315.959	71.0343	12	370.026	58.7115	12	434.316	62.9293	12	472.463	68.5932	12			-84.81	-83.55	-84	-83.82		Unpaired t test								7	0.893235	0.0189595	12
-60	578.156	92.2367	12	629.654	83.8084	12	699.285	93.4712	12	749.766	96.6104	12			-71.31	-84.63	-90.3	-89.49		P value	0.1203	0.1555	0.4394					8	0.894854	0.0184972	12
-50	835.063	115.892	12	879.72	110.654	12	960.363	122.316	12	1012.57	128.191	12			-85.44	-86.52	-87.42	-87.87		P value summary	ns	ns	ns					9	0.894362	0.0184794	12
-40	1085.1	141.571	12	1132.46	140.01	12	1214.65	152.407	12	1269.73	160.621	12			-86.52	-87.78	-88.5	-89.4		Significantly different (P < 0.05)?	No	No	No					10	0.901721	0.0166936	12
-30	1342.57	169.721	12	1391.55	168.148	12	1468.1	183.8	12	1532.92	189.834	12			-77.16	-84.9	-87.24	-88.41		One- or two-tailed P value?	Two-tailed	Two-tailed	Two-tailed					11	0.902489	0.0173307	12
-20	1619.52	199.391	12	1659.98	198.93	12	1732.97	216.073	12	1793.21	221.563	12			-91.65	-91.47	-92.19	-91.83		t, df	t=1,616, df=22	t=1,471, df=22	t=0,7875, df=22					12	0.901663	0.016618	12
-10	1910.1	232.75	12	1931.38	231.345	12	2006.23	247.945	12	2059.73	254.004	12			-73.65	-79.95	-84.99	-86.16										13	0.900383	0.0162409	12
0	2206.78	264.288	12	2222.6	264.469	12	2286.33	281.615	12	2339.5	286.393	12								How big is the difference?								14	0.899846	0.0169499	12
10	2522.33	298.033	12	2531.79	298.318	12	2578.48	314.318	12	2632.22	321.038	12								Mean of column A	-81.17	-81.17	-81.17					15	0.9008	0.0158278	12
20	2847.14	332.951	12	2845.56	334.455	12	2890.4	350.56	12	2916.69	356.44	12								Mean of column D	-85.32	-84.97	-83.27					16	0.922903	0.0131279	12
30	3182.93	370.537	12	3167.37	372.691	12	3193.46	388.714	12	3206.41	389.383	12								Difference between means (D - A) ± SEM	-4,152 ± 2,569	-3,807 ± 2,589	-2,100 ± 2,667					17	0.968531	0.00768936	12
40	3506.24	409.529	12	3479.41	409.969	12	3483.33	426.827	12	3488.77	424.586	12								95% confidence interval	-9,481 to 1,176	-9,176 to 1,561	-7,631 to 3,431					18	0.978868	0.00706378	12
50	3810.53	445.174	12	3766.43	447.474	12	3757.76	461.994	12	3746.13	457.424	12								R squared (eta squared)	0.1061	0.08953	0.02741					19	0.964727	0.00883321	12
60	4091.14	478.622	12	4026.72	482.093	12	3998.92	495.437	12	3966.19	484.981	12																20	0.953835	0.00906215	12
																				F test to compare variances								21	0.938652	0.0102656	12
																				F, DFn, Dfd	1,589, 11, 11	1,529, 11, 11	1,324, 11, 11					22	0.932367	0.00996303	12
																				P value	0.4545	0.4928	0.6496					23	0.926732	0.00904487	12
																				P value summary	ns	ns	ns					24	0.922294	0.00932231	12
																				Significantly different (P < 0.05)?	No	No	No					25	0.920652	0.00973437	12
																												26	0.919794	0.00986622	12
																				Data analyzed								27	0.917802	0.00987938	12
																				Sample size, column A	12	12	12					28	0.917956	0.0103447	12
																				Sample size, column D	12	12	12					29	0.91437	0.0101379	12
																												30	0.91156	0.00994789	12
																												31	0.913581	0.0104398	12
																												32	0.916279	0.00944334	12
																												33	0.92284	0.0100147	12
																												34	0.934737	0.00986001	12
																												35	0.946616	0.00991131	12
																												36	0.955129	0.0102465	12
																												37	0.957729	0.00945971	12
																												38	0.963493	0.00914397	12
																												39	0.962613	0.00925391	12
																												40	0.959715	0.00931487	12
																												41	0.959125	0.0108754	12
																												42	0.953381	0.010248	12
																												43	0.946268	0.0114571	12
																												44	0.941375	0.0114808	12
																												45	0.932659	0.0131717	12
Figure 3J	pH7,5			pH7			pH6,5			pH6				Figure 3K						Statistics						Figure 3FL		Time (X 10 sec)	Moyenne	SEM	n
E235K-K246E(n=8)	Mean	SEM	n	Mean	SEM	n	Mean	SEM	n	Mean	SEM	n		E235K-K246E(n=8)	pH7,5	pH7	pH6,5	pH6		Table Analyzed	ERev E235K-K246E (n=8)	ERev E235K-K246E (n=8)	ERev E235K-K246E (n=8)			E235K-K246E(n=8)		1	0.810103	0.0286605	8
-120	-2316.28	234.818	8	-2393.34	219.804	8	-2594.76	221.238	8	-2368.16	187.289	8			-82.3319	-82.3319	-85.2087	-78.1965										2	0.816042	0.0295987	8
-110	-1561.74	166.972	8	-1594.54	155.294	8	-1783.75	159.007	8	-1828.38	150.597	8			-88.6249	-88.1754	-81.1632	-53.5639		Column B	pH6	pH6,5	pH7					3	0.80776	0.0259606	8
-100	-892.258	109.66	8	-867.081	110.971	8	-1036.45	119.16	8	-1333.24	119.87	8			-89.2542	-87.4562	-78.9157	-59.767		vs.	vs,	vs,	vs,					4	0.801473	0.0229376	8
-90	-265.884	69.398	8	-202.179	95.3186	8	-345.612	98.8104	8	-870.895	107.414	8			-86.2875	-90.8724	-90.333	-73.7914		Column A	pH7,5	pH7,5	pH7,5					5	0.779747	0.0346875	8
-80	310.135	67.079	8	412.369	113.585	8	305.557	107.348	8	-428.009	108.676	8			-82.9612	-82.8713	-86.1976	-76.5783										6	0.820086	0.0240078	8
-70	846.1	96.8727	8	989.151	145.803	8	917.435	130.891	8	-15.6403	121.989	8			-83.6804	-84.939	-84.2198	-63.7226		Unpaired t test								7	0.836648	0.0246003	8
-60	1354.22	138.98	8	1526.64	183.945	8	1495.36	162.459	8	374.985	144	8			-88.2653	-92.7603	-89.8835	-67.3186		P value	0.0001	0.6184	0.5419					8	0.844488	0.0258906	8
-50	1840.21	177.819	8	2051.16	223.232	8	2055.36	197.782	8	751.495	170.989	8			-83.2309	-83.68	-81.5228	-74.151		P value summary	***	ns	ns					9	0.848197	0.0235941	8
-40	2319.34	221.518	8	2553.18	263.193	8	2584.08	235.75	8	1106.64	202.544	8								Significantly different (P < 0.05)?	Yes	No	No					10	0.832533	0.0280186	8
-30	2783.58	261.367	8	3052.9	302.667	8	3121.95	270.046	8	1441.96	233.577	8								One- or two-tailed P value?	Two-tailed	Two-tailed	Two-tailed					11	0.820424	0.0442265	8
-20	3255.46	300.691	8	3539.28	344.12	8	3626.25	306.266	8	1765.82	265.188	8								t, df	t=5,254, df=14	t=0,5094, df=14	t=0,6252, df=14					12	0.870504	0.0242681	8
-10	3723.91	340.325	8	4027.94	380.413	8	4120.64	343.131	8	2065.28	300.476	8																13	0.847385	0.0312756	8
0	4183.58	379.992	8	4493.33	415.137	8	4591.75	376.97	8	2328.87	335.772	8								How big is the difference?								14	0.866244	0.0219642	8
10	4629.9	416.614	8	4934.31	450.537	8	5035.78	410.99	8	2574.54	375.243	8								Mean of column A	-85.58	-85.58	-85.58					15	0.836319	0.0566998	8
20	5039.22	457.875	8	5330.28	482.985	8	5432.89	447.445	8	2800.75	418.612	8								Mean of column B	-68.39	-84.68	-86.64					16	0.871362	0.0716636	8
30	5390.55	502.733	8	5636.98	516.247	8	5743.79	491.318	8	2938.84	454.023	8								Difference between means (B - A) ± SEM	17,19 ± 3,272	0,8990 ± 1,765	-1,056 ± 1,689					17	0.934006	0.0247848	8
40	5644.61	555.095	8	5822.75	557.082	8	5934.91	549.296	8	3063.58	478.601	8								95% confidence interval	10,17 to 24,21	-2,886 to 4,684	-4,680 to 2,567					18	0.947386	0.0208547	8
50	5773.16	629.545	8	5858.61	613.388	8	5990.6	636.619	8	3173.83	490.817	8								R squared (eta squared)	0.6635	0.0182	0.02716					19	0.93987	0.0258589	8
60	5765.91	724.602	8	5746.08	681.286	8	5910.87	729.072	8	3264.62	490.899	8																20	0.942427	0.0224472	8
																				F test to compare variances								21	0.921496	0.0262343	8
																				F, DFn, Dfd	9,518, 7, 7	2,059, 7, 7	1,803, 7, 7					22	0.921831	0.0224147	8
																				P value	0.0082	0.3615	0.4548					23	0.910598	0.02734	8
																				P value summary	**	ns	ns					24	0.909005	0.0229347	8
																				Significantly different (P < 0.05)?	Yes	No	No					25	0.903191	0.0292582	8
																												26	0.906602	0.0270176	8
																				Data analyzed								27	0.901228	0.0327541	8
																				Sample size, column A	8	8	8					28	0.900823	0.0278844	8
																				Sample size, column B	8	8	8					29	0.896425	0.0336021	8
																												30	0.887336	0.0281178	8
																												31	0.897342	0.0317817	8
																												32	0.898409	0.0301071	8
																												33	0.8985	0.0311959	8
																												34	0.811063	0.0624166	8
																												35	0.755501	0.0753446	8
																												36	0.720737	0.0751555	8
																												37	0.688628	0.0732803	8
																												38	0.657176	0.0709518	8
																												39	0.622671	0.0661294	8
																												40	0.619059	0.057855	8
																												41	0.588126	0.0584742	8
																												42	0.564983	0.0633704	8
																												43	0.542553	0.0639208	8
																												44	0.524903	0.066428	8
																												45	0.507834	0.0658822	8

## Sheet: Figure S2
Figure S2A																		Statistics
	WT (n=15) pH7,5	WT (n=15) pH6	T118I (n=6) pH 7,5	T118I (n=6) pH 6	H122N (n=4) pH 7,5	H122N (n=4) pH 6	F109Y (n=6) pH7,5	F109Y (n=6) pH6	S106G (n=5) pH7,5	S106G (n=5) pH6								Table Analyzed	WT (n=15)	WT (n=15) vs H1122N (n=4) at pH7,5	WT (n=15) vs F109Y (n=6) at pH7,5	T118I (n=6)	H122N (n=4)	F109Y (n=6)	S106G (n=5)
	-84.6477	-79.7002	-75	-82	-69	-66	-63.3617	-60.7504	-81.5892	-70.9745
	-87.0435	-59.2196	-88	-88	-64	-64	-66.3332	-66.1531	-88.7856	-81.8591								Column B	WT (n=15) pH6	H122N (n=4) pH 7,5	F109Y (n=6) pH7,5	T118I (n=6) pH 6	H122N (n=4) pH 6	F109Y (n=6) pH6	S106G (n=5) pH6
	-92.5363	-71.7359	-77	-80	-71	-63	-65.6128	-63.902	-85.997	-84.3778								vs.	vs,	vs,	vs,	vs,	vs,	vs,	vs,
	-77.3187	-55.4377	-68	-77	-64	-66	-52.4662	-34.007	-88.6957	-81.949								Column A	WT (n=15) pH7,5	WT (n=15) pH7,5	WT (n=15) pH7,5	T118I (n=6) pH 7,5	H122N (n=4) pH 7,5	F109Y (n=6) pH7,5	S106G (n=5) pH7,5
	-87.7639	-58.6793	-82	-90			-55.6178	-44.4522	-89.955	-76.4618
	-87.8539	-64.7124	-88	-88			-39.1396	-32.026										Unpaired t test
	-86.7734	-67.8639																P value	<0,0001	<0,0001	<0,0001	0.2703	0.2882	0.3857	0.0242
	-87.0435	-62.3712																P value summary	****	****	****	ns	ns	ns	*
	-92.6263	-66.6033																Significantly different (P < 0.05)?	Yes	Yes	Yes	No	No	No	Yes
	-91.5458	-69.1246																One- or two-tailed P value?	Two-tailed	Two-tailed	Two-tailed	Two-tailed	Two-tailed	Two-tailed	Two-tailed
	-91.7259	-71.2856																t, df	t=11,40, df=28	t=9,905, df=17	t=10,25, df=19	t=1,167, df=10	t=1,165, df=6	t=0,9072, df=10	t=2,772, df=8
	-86.8634	-62.5513
	-89.2046	-58.3192																How big is the difference?
	-90.2851	-67.7739																Mean of column A	-88.21	-88.21	-88.21	-79.67	-67	-57.09	-87
	-89.925	-72.1861																Mean of column B	-65.84	-67	-57.09	-84.17	-64.75	-50.22	-79.12
																		Difference between means (B - A) ± SEM	22,37 ± 1,962	21,21 ± 2,141	31,12 ± 3,038	-4,500 ± 3,856	2,250 ± 1,931	6,873 ± 7,577	7,880 ± 2,843
																		95% confidence interval	18,35 to 26,39	16,69 to 25,73	24,76 to 37,48	-13,09 to 4,093	-2,475 to 6,975	-10,01 to 23,76	1,324 to 14,44
																		R squared (eta squared)	0.8229	0.8523	0.8467	0.1198	0.1845	0.07604	0.4899
																		F test to compare variances
																		F, DFn, Dfd	2,882, 14, 14	1,174, 14, 3	7,306, 5, 14	2,261, 5, 5	5,630, 3, 3	2,171, 5, 5	2,586, 4, 4
																		P value	0.057		0.0029	0.3916	0.1896	0.415	0.3799
																		P value summary	ns		**	ns	ns	ns	ns
																		Significantly different (P < 0.05)?	No	No	Yes	No	No	No	No
																		Data analyzed
																		Sample size, column A	15	15	15	6	4	6	5
																		Sample size, column B	15	4	6	6	4	6	5
Figure S2B																		Statistics
T118I(n=6)	pH7,5			pH7			pH6,5			pH6				Inset figure S2B				Table Analyzed	ERev T118I (n=6)
	Mean	SEM	n	Mean	SEM	n	Mean	SEM	n	Mean	SEM	n			T118I (n=6) pH 7,5	T118I (n=6) pH 6
-120	-1495.36	397.001	6	-1473.85	364.751	6	-1732.64	436.748	6	-1987.71	498.656	6			-75	-82		Column E	pH 6
-110	-1053.77	282.029	6	-1000.01	249.259	6	-1157.84	285.327	6	-1330.52	331.062	6			-88	-88		vs.	vs,
-100	-644.124	190.265	6	-547.231	158.621	6	-631.866	160.963	6	-710.093	174.654	6			-77	-80		Column B	pH 7,5
-90	-238.8	102.883	6	-125.173	128.999	6	-128.072	107.821	6	-128.276	92.7605	6			-68	-77
-80	150.655	103.666	6	289.815	188.689	6	346.476	185.883	6	420.481	186.838	6			-82	-90		Unpaired t test
-70	516.459	179.145	6	678.864	278.733	6	805.817	307.09	6	942.841	320.988	6			-88	-88		P value	0.2703
-60	878.347	266.714	6	1066.23	382.374	6	1259.41	433.216	6	1449.23	467.966	6						P value summary	ns
-50	1239.78	362.502	6	1436.16	474.986	6	1679.94	548.586	6	1938.73	608.479	6						Significantly different (P < 0.05)?	No
-40	1610.21	455.753	6	1849.62	608.238	6	2106.73	668.432	6	2407.58	742.795	6						One- or two-tailed P value?	Two-tailed
-30	1986.08	557.632	6	2230.17	711.655	6	2537.74	789.997	6	2887.83	884.438	6						t, df	t=1,167, df=10
-20	2358.25	653.888	6	2622.63	826.493	6	2975.97	912.697	6	3348.8	1005.39	6
-10	2759.25	759.569	6	3051.66	913.69	6	3430.89	1030.69	6	3827.06	1148.77	6						How big is the difference?
0	3200.02	864.564	6	3546.19	1066.18	6	3877.46	1143.18	6	4304.91	1260.5	6						Mean of column B	-79.67
10	3659.06	970.441	6	3997.65	1166.37	6	4379.32	1272.3	6	4820.45	1397.11	6						Mean of column E	-84.17
20	4148.25	1091.85	6	4473.67	1262.97	6	4874.17	1383.57	6	5348.05	1534.52	6						Difference between means (E - B) ± SEM	-4,500 ± 3,856
30	4645.08	1211.18	6	4983.83	1395.31	6	5386.86	1521.65	6	5846.41	1649.06	6						95% confidence interval	-13,09 to 4,093
40	5157.42	1346.73	6	5495	1530.2	6	5893.5	1641.9	6	6400.4	1798.79	6						R squared (eta squared)	0.1198
50	5677.49	1463.25	6	6001.23	1664.25	6	6414.13	1788.53	6	6894.94	1919.67	6
60	6175.03	1597.01	6	6495.41	1788.01	6	6923.07	1900.54	6	7397.31	2057.73	6						F test to compare variances
																		F, DFn, Dfd	2,261, 5, 5
																		P value	0.3916
																		P value summary	ns
																		Significantly different (P < 0.05)?	No
																		Data analyzed
																		Sample size, column B	6
																		Sample size, column E	6
Figure S2C																		Statistics
H122N (n=6)	pH7,5			pH7			pH6,5			pH6				Inset figure S2C				Table Analyzed	ERev H122N (n=4)
	Mean	SEM	n	Mean	SEM	n	Mean	SEM	n	Mean	SEM	n			H122N (n=4) pH 7,5	H122N (n=4) pH 6
-120	-849.533	235.896	6	-908.813	314.828	6	-909.119	318.286	6	-966.492	350.698	6			-69	-66		Column E	pH 6
-110	-638.657	173.96	6	-696.564	247.188	6	-685.577	248.005	6	-739.67	283.234	6			-64	-64		vs.	vs,
-100	-448.456	116.676	6	-488.205	190.66	6	-495.148	177.087	6	-536.88	216.279	6			-71	-63		Column B	pH 7,5
-90	-275.116	68.1527	6	-312.881	122.56	6	-310.135	123.593	6	-350.647	151.312	6			-64	-66
-80	-119.324	28.421	6	-153.122	69.1375	6	-159.073	70.6222	6	-186.615	87.1277	6						Unpaired t test
-70	19.3024	37.4363	6	-24.5667	35.0712	6	-19.989	31.1133	6	-39.5203	44.673	6						P value	0.2882
-60	151.062	65.8322	6	129.852	25.2041	6	121.918	18.796	6	102.615	11.2297	6						P value summary	ns
-50	288.925	103.157	6	287.704	76.7438	6	262.833	65.8088	6	233.612	62.2865	6						Significantly different (P < 0.05)?	No
-40	419.159	149.719	6	433.807	121.847	6	407.257	113.768	6	368.423	93.4757	6						One- or two-tailed P value?	Two-tailed
-30	577.698	173.46	6	576.553	167.646	6	540.771	156.825	6	526.733	157.998	6						t, df	t=1,165, df=6
-20	745.544	225.38	6	729.294	213.128	6	689.392	207.969	6	673.37	203.967	6
-10	904.694	270.112	6	895.767	265.561	6	857.773	257.571	6	824.432	251.867	6						How big is the difference?
0	1092.99	321.016	6	1088.56	325.17	6	1034.77	312.19	6	987.396	301.045	6						Mean of column B	-67
10	1293.49	367.835	6	1293.11	373.457	6	1218.03	366.544	6	1174.7	351.028	6						Mean of column E	-64.75
20	1510.85	415.288	6	1504.44	432.103	6	1413.04	413.53	6	1373.06	398.601	6						Difference between means (E - B) ± SEM	2,250 ± 1,931
30	1721.42	470.998	6	1727.07	493.661	6	1612.85	466.11	6	1575.32	451.75	6						95% confidence interval	-2,475 to 6,975
40	1943.36	518.873	6	1948.32	550.965	6	1810.46	515.462	6	1758.42	480.164	6						R squared (eta squared)	0.1845
50	2171.1	567.098	6	2169.8	599.357	6	2027.59	553.121	6	1955.26	520.671	6
60	2397.08	618.429	6	2388.61	650.589	6	2218.93	587.813	6	2138.29	553.579	6						F test to compare variances
																		F, DFn, Dfd	5,630, 3, 3
																		P value	0.1896
																		P value summary	ns
																		Significantly different (P < 0.05)?	No
																		Data analyzed
																		Sample size, column B	4
																		Sample size, column E	4
Figure S2D																		Statistics
F109Y (n=8)	pH7,5			pH6										Inset figure S2D				Table Analyzed	Erev F109Y (n=6)
	Mean	SEM	n	Mean	SEM	n									F109Y (n=6) pH7,5	F109Y (n=6) pH6
-120	-201.569	44.6083	8	-287.628	77.28	8									-63.3617	-60.7504		Column E	pH6
-110	-160.103	36.2759	8	-221.443	68.5986	8									-66.3332	-66.1531		vs.	vs,
-100	-125.771	27.3945	8	-173.111	57.014	8									-65.6128	-63.902		Column B	pH7,5
-90	-98.6481	20.5557	8	-136.719	45.9406	8									-52.4662	-34.007
-80	-69.2749	16.3185	8	-100.594	35.2051	8									-55.6178	-44.4522		Unpaired t test
-70	-45.433	11.9888	8	-63.3621	30.7942	8									-39.1396	-32.026		P value	0.3857
-60	-18.8446	8.22636	8	-35.1334	19.2973	8												P value summary	ns
-50	11.0626	6.72346	8	-4.95911	15.755	8												Significantly different (P < 0.05)?	No
-40	42.3431	12.6779	8	21.553	11.4499	8												One- or two-tailed P value?	Two-tailed
-30	65.3076	17.4623	8	40.2832	7.97242	8												t, df	t=0,9072, df=10
-20	98.6099	21.0577	8	73.2422	10.718	8
-10	134.888	25.3892	8	98.3429	13.9826	8												How big is the difference?
0	194.016	29.6016	8	129.547	18.2172	8												Mean of column B	-57.09
10	252.571	34.5366	8	170.174	25.8089	8												Mean of column E	-50.22
20	300.179	38.9036	8	212.326	30.1385	8												Difference between means (E - B) ± SEM	6,873 ± 7,577
30	321.388	46.6615	8	254.669	36.0927	8												95% confidence interval	-10,01 to 23,76
40	337.83	56.9515	8	299.683	43.9061	8												R squared (eta squared)	0.07604
50	357.246	66.0527	8	342.026	52.9518	8
60	390.968	77.0886	8	380.249	62.7686	8												F test to compare variances
																		F, DFn, Dfd	2,171, 5, 5
																		P value	0.415
																		P value summary	ns
																		Significantly different (P < 0.05)?	No
																		Data analyzed
																		Sample size, column B	6
																		Sample size, column E	6
Figure S2E																		Statistics
S106G (n=6)	pH7,5			pH7			pH6,5			pH6				Inset figure S2E				Table Analyzed	ERev S106G (n=5)
	Mean	SEM	n	Mean	SEM	n	Mean	SEM	n	Mean	SEM	n			S106G (n=5) pH7,5	S106G (n=5) pH6
-120	-717.773	60.4787	6	-739.136	53.7958	6	-921.021	102.91	6	-1022.34	134.527	6			-81.5892	-70.9745		Column L	pH6
-110	-479.736	33.3941	6	-487.671	29.0222	6	-655.518	70.0004	6	-753.174	98.3471	6			-88.7856	-81.8591		vs.	vs,
-100	-255.737	16.5865	6	-258.789	12.6344	6	-391.846	42.2048	6	-487.061	59.4004	6			-85.997	-84.3778		Column K	pH7,5
-90	-53.7109	20.3028	6	-39.6729	17.4778	6	-150.146	30.1244	6	-231.934	37.8098	6			-88.6957	-81.949
-80	137.329	35.2078	6	158.691	40.8639	6	78.7354	43.4744	6	1.2207	41.132	6			-89.955	-76.4618		Unpaired t test
-70	311.279	50.2475	6	352.783	56.6559	6	294.189	66.6276	6	233.154	68.8887	6						P value	0.0242
-60	477.905	67.4611	6	529.785	70.9795	6	496.216	89.9963	6	445.557	99.8023	6						P value summary	*
-50	645.142	88.7878	6	694.58	88.8035	6	698.853	116.907	6	650.024	129.346	6						Significantly different (P < 0.05)?	Yes
-40	808.716	108.717	6	870.972	105.688	6	908.203	141.444	6	851.44	160.811	6						One- or two-tailed P value?	Two-tailed
-30	963.135	126.924	6	1036.38	119.964	6	1078.49	162.317	6	1040.04	192.695	6						t, df	t=2,772, df=8
-20	1123.66	149.656	6	1201.17	142.451	6	1256.1	189.294	6	1223.14	219.958	6
-10	1284.18	171.104	6	1365.97	166.537	6	1430.05	217.183	6	1402.59	256.145	6						How big is the difference?
0	1427.61	189.893	6	1527.71	193.9	6	1591.8	249.059	6	1574.1	292.225	6						Mean of column K	-87
10	1597.29	229.438	6	1693.12	235.977	6	1762.7	291.126	6	1729.13	328.01	6						Mean of column L	-79.12
20	1755.37	272.345	6	1855.47	282.345	6	1914.67	334.862	6	1886.6	368.661	6						Difference between means (L - K) ± SEM	7,880 ± 2,843
30	1893.31	325.217	6	2003.17	335.911	6	2054.44	380.793	6	2022.09	414.326	6						95% confidence interval	1,324 to 14,44
40	2017.21	377.003	6	2122.8	391.98	6	2179.57	424.505	6	2130.74	446.489	6						R squared (eta squared)	0.4899
50	2130.74	418.642	6	2228.39	440.428	6	2284.55	462.097	6	2226.56	473.995	6
60	2227.78	453.989	6	2315.67	478.839	6	2352.29	489.744	6	2290.04	493.502	6						F test to compare variances
																		F, DFn, Dfd	2,586, 4, 4
																		P value	0.3799
																		P value summary	ns
																		Significantly different (P < 0.05)?	No
																		Data analyzed
																		Sample size, column K	5
																		Sample size, column L	5

## Sheet: Figure S3
Figure S3A														Statistics
TASK3 (n=8)	pH7,5			pH6					Inset figure S3A					Table Analyzed	TASK3 (n=8)
	Mean	SEM	n	Mean	SEM	n				pH7,5	pH6
-120	-2547.07	337.897	8	-1614	256.427	8				-88.066	-82.2189			Column D	pH6
-110	-1828	251.639	8	-1263.05	190.702	8				-83.3883	-78.5307			vs.	vs,
-100	-1066.59	177.59	8	-850.296	121.169	8				-82.3988	-78.9805			Column A	pH7,5
-90	-235.367	126.064	8	-378.418	64.0506	8				-91.5742	-85.5472
-80	658.417	130.804	8	156.784	69.1279	8				-85.3673	-80.2399			Unpaired t test
-70	1605.61	179.513	8	735.855	125.891	8				-91.3943	-86.7166			P value	0.008
-60	2587.51	240.926	8	1392.75	199.083	8				-89.5952	-83.5682			P value summary	**
-50	3610.23	303.427	8	2112.58	272.48	8				-86.9865	-83.1184			Significantly different (P < 0.05)?	Yes
-40	4665.76	375.078	8	2878.95	342.94	8								One- or two-tailed P value?	Two-tailed
-30	5764.39	448.291	8	3692.25	411.461	8								t, df	t=3,087, df=14
-20	6887.82	519.908	8	4563.14	480.334	8
-10	8059.69	590.49	8	5473.71	552.361	8								How big is the difference?
0	9273.15	661.809	8	6420.9	622.146	8								Mean of column A	-87.35
10	10500	719.385	8	7407	690.536	8								Mean of column D	-82.37
20	11774.8	770.82	8	8460.24	769.243	8								Difference between means (D - A) ± SEM	4,981 ± 1,614
30	13041.7	798.094	8	9539.03	845.952	8								95% confidence interval	1,521 to 8,442
40	14278.8	822.445	8	10649.1	915.377	8								R squared (eta squared)	0.405
50	15554.8	853.271	8	11769.9	985.12	8
60	16861.3	898.204	8	12905.5	1054.83	8								F test to compare variances
														F, DFn, Dfd	1,360, 7, 7
														P value	0.695
														P value summary	ns
														Significantly different (P < 0.05)?	No
														Data analyzed
														Sample size, column A	8
														Sample size, column D	8
Figure S3B														Statistics
TASK3 G82S (n=7)	pH7,5			pH6					Inset figure S3B					Table Analyzed	TASK3 G82S (n=7)
	Mean	SEM	n	Mean	SEM	n				pH7,5	pH6
-120	-1774.82	305.518	7	-834.002	213.744	7				-84.1979	-38.9505			Column D	pH6
-110	-1263.86	236.176	7	-750.296	195.741	7				-95.0825	-59.0105			vs.	vs,
-100	-719.343	164.226	7	-643.485	179.816	7				-93.6432	-59.7301			Column A	pH7,5
-90	-104.196	117.17	7	-536.673	155.56	7				-84.1079	-21.7691
-80	593.785	107.535	7	-400.652	140.289	7				-86.2669	-51.0945			Unpaired t test
-70	1319.23	128.179	7	-280.762	123.637	7				-87.976	-65.6672			P value	0.0001
-60	2110.94	173.872	7	-160.871	111.322	7				-91.6642	-69.3553			P value summary	***
-50	2937.1	225.88	7	-21.7983	102.013	7								Significantly different (P < 0.05)?	Yes
-40	3842.6	290.796	7	132.098	106.023	7								One- or two-tailed P value?	Two-tailed
-30	4767.28	357.374	7	296.892	116.121	7								t, df	t=5,612, df=12
-20	5747.77	426.27	7	457.764	141.423	7
-10	6765.75	497.472	7	701.032	155.101	7								How big is the difference?
0	7803.34	576.273	7	930.786	176.266	7								Mean of column A	-88.99
10	8882.8	655.409	7	1207.62	198.129	7								Mean of column D	-52.23
20	9979.68	740.297	7	1513.67	222.274	7								Difference between means (D - A) ± SEM	36,77 ± 6,551
30	11040.8	819.285	7	1849.8	253.421	7								95% confidence interval	22,49 to 51,04
40	12090.6	894.908	7	2231.27	283.528	7								R squared (eta squared)	0.7241
50	13165.3	986.158	7	2647.18	312.31	7
60	14290.9	1084.23	7	3092.3	351.725	7								F test to compare variances
														F, DFn, Dfd	13,88, 6, 6
														P value	0.0055
														P value summary	**
														Significantly different (P < 0.05)?	Yes
														Data analyzed
														Sample size, column A	7
														Sample size, column D	7
Figure S3C														Statistics
TASK3 Y85F (n=7)	pH7,5			pH6					Inset figure S3C					Table Analyzed	TASK3 Y85F (n=7)
	Mean	SEM	n	Mean	SEM	n				pH7,5	pH6
-120	-685.774	141.46	7	-896.345	190.589	7				-73.4467	-48.9545			Column B	pH6
-110	-574.166	111.688	7	-778.198	169.394	7				-66.1531	-32.1161			vs.	vs,
-100	-442.505	80.0413	7	-674.438	140.741	7				-59.0395	-23.2916			Column A	pH7,5
-90	-299.508	48.7528	7	-561.087	116.063	7				-74.8874	-53.0965
-80	-129.482	27.4969	7	-448.608	83.7296	7				-72.7264	-43.3717			Unpaired t test
-70	68.8825	55.5971	7	-335.257	53.019	7				-77.0485	-50.5753			P value	<0,0001
-60	296.892	109.28	7	-218.419	33.6871	7				-68.8544	-29.2346			P value summary	****
-50	570.679	166.731	7	-96.7843	44.3579	7								Significantly different (P < 0.05)?	Yes
-40	875.854	230.085	7	30.0816	82.6083	7								One- or two-tailed P value?	Two-tailed
-30	1229.42	295.215	7	174.822	124.635	7								t, df	t=6,013, df=12
-20	1630.95	367.764	7	323.922	173.911	7
-10	2063.86	434.735	7	482.178	225.087	7								How big is the difference?
0	2577.86	522.835	7	663.539	279.696	7								Mean of column A	-70.31
10	3108.43	596.712	7	861.032	336.31	7								Mean of column B	-40.09
20	3656.88	655.471	7	1075.53	399.801	7								Difference between means (B - A) ± SEM	30,22 ± 5,025
30	4310.83	747.514	7	1313.13	461.863	7								95% confidence interval	19,27 to 41,17
40	4925.97	807.971	7	1559.01	523.735	7								R squared (eta squared)	0.7508
50	5618.72	906.988	7	1819.28	592.578	7
60	6379.92	1006.48	7	2097.43	662.99	7								F test to compare variances
														F, DFn, Dfd	3,642, 6, 6
														P value	0.1409
														P value summary	ns
														Significantly different (P < 0.05)?	No
														Data analyzed
														Sample size, column A	7
														Sample size, column B	7

## Sheet: Figure S4
Figure S4A												Statistics
D230N (n=6)	pH7,5			pH6				Inset figure S4B
	Mean	SEM	n	Mean	SEM	n			pH7,5	pH6		Table Analyzed	D230N (n=6)
-120	-1984.2	859.541	6	-2781.12	1055.86	6			-18.75	-10.92
-110	-1757.91	777.669	6	-2491.66	961.559	6			-9.57	-8.13		Column D	pH6
-100	-1544.29	695.555	6	-2197.11	867.556	6			-24.15	-19.2		vs.	vs,
-90	-1343.79	617.026	6	-1917.11	769.257	6			-21.81	-18.66		Column A	pH7,5
-80	-1150.51	536.254	6	-1654.56	674.066	6			-31.89	-20.37
-70	-962.524	456.447	6	-1385.65	580.148	6			-13.89	-11.46		Unpaired t test
-60	-777.893	380.913	6	-1133.27	485.005	6						P value	0.2054
-50	-592.55	304.183	6	-887.095	387.88	6						P value summary	ns
-40	-415.853	223.418	6	-640.971	292.038	6						Significantly different (P < 0.05)?	No
-30	-233.968	145.309	6	-395.66	195.985	6						One- or two-tailed P value?	Two-tailed
-20	-48.8281	67.4194	6	-162.303	100.476	6						t, df	t=1,355, df=10
-10	140.483	35.5422	6	82.7026	30.3116	6
0	327.199	100.92	6	332.387	111.526	6						How big is the difference?
10	524.902	181.542	6	578.562	205.79	6						Mean of column A	-20.01
20	734.456	270.361	6	844.116	323.025	6						Mean of column D	-14.79
30	949.3	358.002	6	1137.03	441.299	6						Difference between means (D - A) ± SEM	5,220 ± 3,854
40	1172.99	446.16	6	1442.67	562.154	6						95% confidence interval	-3,367 to 13,81
50	1401.88	541.013	6	1752.27	682.78	6						R squared (eta squared)	0.155
60	1651.87	636.73	6	2087.55	803.515	6
												F test to compare variances
												F, DFn, Dfd	2,276, 5, 5
												P value	0.3877
												P value summary	ns
												Significantly different (P < 0.05)?	No
												Data analyzed
												Sample size, column A	6
												Sample size, column D	6
Figure S4B
K131Q (n=14)	pH7,5			pH6
	Mean	SEM	n	Mean	SEM	n
-120	-1894.27	156.463	14	-1871.38	159.615	14
-110	-1253.4	103.943	14	-1359.78	121.613	14
-100	-642.177	63.2071	14	-856.89	88.0594	14
-90	-57.3295	60.0421	14	-379.29	62.9822	14
-80	509.208	95.1137	14	82.6154	62.7486	14
-70	1052.2	138.631	14	541.905	84.3339	14
-60	1576.23	187.038	14	975.037	113.909	14
-50	2085.66	236.117	14	1395.96	147.691	14
-40	2578.74	284.187	14	1811.22	181.652	14
-30	3075.3	332.576	14	2209.47	217.324	14
-20	3571.65	379.251	14	2601.19	251.71	14
-10	4058.18	426.591	14	2985.71	287.596	14
0	4546.47	475.487	14	3365	322.616	14
10	5035.18	525.502	14	3718.57	357.77	14
20	5510.6	577.573	14	4067.56	395.31	14
30	5961.17	636.872	14	4374.04	435.875	14
40	6381.44	703.317	14	4641.29	480.822	14
50	6759.43	778.246	14	4859.05	530.437	14
60	7104.06	857.552	14	5016	581.777	14
Figure S4C							Statistics
K131Q (n=14) vs WT (n=15)								Table Analyzed	K131Q (n=14) vs WT (n=15) at pH7,5	K131Q (n=14) vs WT (n=15) at pH 6	K131Q (n=14)
	WT (n=15) pH7,5	WT (n=15) pH6	K131Q (n=14) pH7,5	K131Q (n=14) pH6
	-84.6477	-79.7002	-86.5033	-84.5223				Column J	K131Q (n=14) pH7,5	K131Q (n=14) pH6	pH6
	-87.0435	-59.2196	-88.9345	-87.1336				vs.	vs,	vs,	vs,
	-92.5363	-71.7359	-83.982	-74.5273				Column B	WT (n=15) pH7,5	WT (n=15) pH6	pH7,5
	-77.3187	-55.4377	-85.0625	-77.4087
	-87.7639	-58.6793	-85.7829	-67.5038				Unpaired t test
	-87.8539	-64.7124	-84.3422	-78.5793				P value	0.8512	<0,0001	0.0007
	-86.7734	-67.8639	-91.996	-87.6738				P value summary	ns	****	***
	-87.0435	-62.3712	-88.6643	-86.5033				Significantly different (P < 0.05)?	No	Yes	Yes
	-92.6263	-66.6033	-86.7734	-77.7689				One- or two-tailed P value?	Two-tailed	Two-tailed	Two-tailed
	-91.5458	-69.1246	-86.2331	-79.93				t, df	t=0,1894, df=27	t=6,788, df=27	t=3,853, df=26
	-91.7259	-71.2856	-89.8349	-84.072
	-86.8634	-62.5513	-94.9675	-86.5933				How big is the difference?
	-89.2046	-58.3192	-91.906	-84.4322				Mean of column B	-88.21	-65.84	-88.47
	-90.2851	-67.7739	-93.6168	-83.982				Mean of column J	-88.47	-81.47	-81.47
	-89.925	-72.1861						Difference between means (J - B) ± SEM	-0,2609 ± 1,378	-15,64 ± 2,304	6,998 ± 1,816
								95% confidence interval	-3,087 to 2,566	-20,36 to -10,91	3,265 to 10,73
								R squared (eta squared)	0.001327	0.6305	0.3635
								F test to compare variances
								F, DFn, Dfd	1,187, 14, 13	1,273, 14, 13	2,687, 13, 13
								P value	0.7627	0.6689	0.0864
								P value summary	ns	ns	ns
								Significantly different (P < 0.05)?	No	No	No
								Data analyzed
								Sample size, column B	15	15	14
								Sample size, column J	14	14	14
