# Supplementary material for: Mechanistic basis of the dynamic response of TWIK1 ionic selectivity to pH
Source: Nat Commun. 2024 May 8;15:3849. doi: 10.1038/s41467-024-48067-w (PMC11079055; doi:10.1038/s41467-024-48067-w)
Supplement: Supplementary file 4 — Source Data [file 41467_2024_48067_MOESM4_ESM.zip › source_data/landscape_code_NCOMMS-23-54151.py]

#!/usr/bin/env python
"""
Author: O. Bignucolo
Date: 2024.01

This scripts produces the distance landscape representations of the interactions
des cribed in the paper: 
Mechanistic basis of the dynamic response of TWIK1 ionic selectivity to pH

by Franck C. Chatelain, Nicolas Gilbert, Delphine Bichet, Annaïse Jauch, Sylvain Feliciangeli, Florian Lesage and Olivier Bignucolo  

published by Nature Communications.
The DOI is not known at the date of writing this code. 

These landscape representations, based on the same idea as energy profiles extracted e.g. from umbrella sampling simulations, 
allow to identify interactions difficult to guess from more classical analyses. 
In the case of the TWIK1 paper, this analysis allowed us to postulate a 'target'-population where the 
residues H122, E235 and K246 would form a triple interaction.  

"""

########## import modules ##################

import matplotlib.pyplot as plt
from matplotlib.pyplot import figure
import mpl_scatter_density
from matplotlib.colors import LinearSegmentedColormap
import numpy as np
from matplotlib import cm
from matplotlib.colors import Normalize 
from scipy.interpolate import interpn

######### END import modules ################

######## Figure general stuff ###############

plt.rcParams["figure.figsize"] = [4.50, 6.50]
plt.rcParams['axes.spines.right'] = False
plt.rcParams['axes.spines.top'] = False

####### END figure general stuff ############

###### construct VIRIDIS-like colormap ######
###### the background is white, thus the name
white_viridis = LinearSegmentedColormap.from_list('white_viridis', [
    (0, '#ffffff'),
    (1e-20, '#440053'),
    (0.2, '#404388'),
    (0.4, '#2a788e'),
    (0.6, '#21a784'),
    (0.8, '#78d151'),
    (1, '#fde624'),
], N=256)

######## END viridis colour code ############

### Landscape repr. function ################

def density_scatter( x , y, ax = None, sort = True, bins = 500, **kwargs )   :
    if ax is None :
        fig , ax = plt.subplots()
    data , x_e, y_e = np.histogram2d( x, y, bins = bins, density = True )
    z = interpn( ( 0.5*(x_e[1:] + x_e[:-1]) , 0.5*(y_e[1:]+y_e[:-1]) ) , data , np.vstack([x,y]).T , method = "splinef2d", bounds_error = False)

    ##### correct for absent data #####
    z[np.where(np.isnan(z))] = 0.0

    ###### highest density plotted last ####
    if sort :
        idx = z.argsort()
        x, y, z = x[idx], y[idx], z[idx]

    #### normalize the bar to account for the fact that, at this level of MD, the comparisons must stay qualitative ###
    ax.scatter( x, y, c=z, **kwargs )
    norm = Normalize(vmin = np.min(z), vmax = 1.0)
    cbar = fig.colorbar(cm.ScalarMappable(norm = norm), ax=ax)
    cbar.ax.set_ylabel('Density')
    return ax

############### END function ##################

################### data pair lists ##############
####### pair_list[0] will be in the x axis #######
####### pair_list[1] will be in the y axis #######
# USAGE: uncomment one or more of the pair lists to generate a histogramm
csv_pairs = [
            ["wt_GLU235_LYS246_high_pH.csv", "wt_HIS122_GLU235_high_pH.csv"],
            #["wt_GLU235_LYS246_low_pH.csv",  "wt_HIS122_GLU235_low_pH.csv" ],
            #["wt_HIS122_PHE109_high_pH.csv", "wt_HIS122_GLU235_high_pH.csv"],
            #["wt_HIS122_PHE109_low_pH.csv", "wt_HIS122_GLU235_low_pH.csv"],
            ]
########### extract the distances and do the plot #####

####### Check the correct usage of the script  ########
if len(csv_pairs) <  1:
  print (" To use this script, uncomment one or several pair lists at lines 89-92")
  print (" Since all the possible interactions are commented, I quit")
  exit()
################### END check usage ####################

for csv_pair in csv_pairs:
  file_1 = csv_pair[0]
  file_2 = csv_pair[1]
  fo = open(file_1,"r")
  lines = fo.readlines()
  fo.close()
  x = []
  for item in lines:
    nb =  float(item.split(',')[2])
    x.append(nb)
  fo = open(file_2,"r")
  lines = fo.readlines()
  fo.close()
  y = []
  for item in lines:
    nb =  float(item.split(',')[2])
    y.append(nb)

  ##### END distance extraction #####
  
  #### generate hist & plot it ######
  if "__main__" == __name__ :
    xx = np.array(x)
    yy = np.array(y)
    density_scatter( xx, yy, bins = [25,25] )
    plt.ylim(2.5,12.5)
    plt.xlim(2.5,12.5)
    filename = '_'.join(file_1.split('_')[0:3])+'_versus_'+'_'.join(file_2.split('_')[1:5]).replace('csv','pdf')
    #plt.savefig(filename, dpi=300)
    plt.show()
  ######## END hist & plot ############
