# Supplementary material for: Mechanistic basis of the dynamic response of TWIK1 ionic selectivity to pH
Source: Nat Commun. 2024 May 8;15:3849. doi: 10.1038/s41467-024-48067-w (PMC11079055; doi:10.1038/s41467-024-48067-w)
Supplement: Supplementary file 4 — Source Data [file 41467_2024_48067_MOESM4_ESM.zip › source_data/rmsd_values_NCOMMS-23-54151.csv]

pH	sequence	simname	protein	sampled times (ns) -->
				0	2	4	6	8	10	12	14	16	18	20	22	24	26	28	30	32	34	36	38	40	42	44	46	48	50	52	54	56	58	60	62	64	66	68	70	72	74	76	78	80	82	84	86	88	90
7.4	WT	repl_01	AB	0	0.701448	1.551333	1.419533	1.484958	1.437559	1.657998	1.403349	1.517466	1.527535	1.439088	1.611784	1.660922	1.786006	1.65976	1.644943	1.513451	1.651812	1.738675	1.76113	1.761007	2.091026	1.744919	1.964796	2.032127	1.879808	1.825811	1.803182	2.105345	1.849322	2.265947	2.166312	1.975173	2.109185	1.937498	2.124242	2.001514	1.921132	2.078587	1.992348	2.098119	2.189602	2.153847	2.094272	2.227902	2.245788
7.4	WT	repl_02	AB	0	0.652267	1.507146	1.505273	1.476915	1.564222	1.630419	1.722832	1.587869	1.682764	1.727505	1.674334	1.72928	1.719206	1.809244	1.9762	2.070175	1.889669	1.958149	1.96684	1.984177	1.896643	1.90642	1.881942	1.934161	2.036411	1.929647	1.886213	2.093971	2.127887	2.075374	2.029334	2.170913	2.083198	2.113422	2.063507	2.078265	2.107761	2.201204	1.969933	2.08774	2.166038	2.055256	2.128383	2.006872	2.094247
7.4	WT	repl_03	AB	0	0.645778	1.389495	1.37139	1.603708	1.683971	1.638653	1.877494	1.639245	1.531036	1.617474	1.589164	1.454002	1.732936	1.65161	1.988888	1.746955	1.615669	1.826491	1.709652	1.828435	1.881168	1.811685	1.871592	2.026337	1.966175	1.968623	1.904163	1.832193	2.087079	1.865469	2.336226	2.099196	2.038	1.92521	2.236954	2.044325	2.067731	2.08575	2.268555	2.130426	2.204888	1.984693	1.981973	2.09219	2.121045
7.4	WT	repl_04	AB	0	0.645778	1.351321	1.536638	1.795904	1.663395	1.648967	1.740711	1.992709	2.116159	2.279795	2.263657	2.31698	2.478396	2.393705	2.459409	2.37606	2.430356	2.58299	2.266053	2.245867	2.40454	2.236454	2.171166	2.053286	2.281702	2.340755	2.441635	2.39973	2.476569	2.5043	2.458616	2.490086	2.439891	2.250001	2.280411	2.234048	2.3698	2.14617	2.301059	2.567914	2.485398	2.59298	2.351311	2.503481	2.644044
7.4	WT	repl_05	AB	0	0.685839	1.50063	1.522886	1.583552	1.550398	1.586851	1.657537	1.861494	1.968774	2.086252	2.113824	2.123997	2.248194	2.07112	2.550995	2.363659	2.526255	2.363977	2.709185	2.283697	2.152588	2.195971	2.55448	2.4564	2.465833	2.638345	2.405493	2.36211	2.25979	2.167784	2.281576	2.368065	2.277121	2.442028	2.280386	2.515825	2.434324	2.566844	2.421414	2.421319	2.397742	2.463099	2.61667	2.554354	2.452256
7.4	WT	repl_06	AB	0	0.687918	1.344174	1.503644	1.578391	1.446872	1.650984	1.788731	1.812953	1.569177	1.51869	1.591347	1.613932	1.646308	1.526075	1.529827	1.538895	1.601409	1.571086	1.726612	1.806448	1.790602	2.137067	1.636095	1.671608	1.549809	1.715634	1.651621	1.532241	1.675716	1.828611	1.862673	1.591801	1.744114	1.684484	1.722416	1.881365	1.9367	1.912509	1.876296	1.840235	1.898141	1.794965	1.862283	1.838787	1.897287
7.4	WT	repl_07	AB	0	0.702798	1.643078	1.672614	1.776631	1.773324	1.881428	2.030861	1.958613	1.926275	2.14424	1.985015	2.020737	2.029846	2.181331	2.236726	2.077973	2.143596	2.432887	2.357964	2.379264	2.125639	2.323077	2.320215	2.290277	2.608895	2.397154	2.759605	2.468325	2.369978	2.334114	2.268882	2.383177	2.391604	2.385519	2.249248	2.371483	2.3016	2.336502	2.476452	2.406497	2.535486	2.524246	2.652763	2.661912	2.591133
7.4	WT	repl_01	CD	0	0.727031	1.528454	1.369187	1.693855	1.835396	1.847872	2.098493	2.31994	1.87348	1.835654	1.866548	2.208248	2.026003	2.063009	2.01851	2.100803	2.103464	2.068012	1.853933	1.992085	2.036054	2.104732	1.968035	1.83614	2.028791	2.248003	2.567917	2.390064	2.298071	1.997415	2.22359	2.077796	2.407571	2.537877	2.113921	2.413177	2.382984	2.457766	2.344033	2.16983	2.240962	2.108881	2.265494	2.235117	2.217321
7.4	WT	repl_02	CD	0	0.733105	1.372001	1.444004	1.470403	1.517108	1.780965	1.770578	1.543756	1.822053	1.5827	1.789625	1.605287	1.762958	1.65687	1.680133	1.748122	2.074421	1.780213	2.179563	1.886371	1.778947	1.841635	1.955481	1.887149	1.943977	1.770336	1.860458	1.730683	1.84924	1.811987	1.871076	2.010158	1.726775	1.82784	1.95207	1.937232	1.991794	1.985946	1.978387	1.991903	2.10229	2.014156	1.932431	2.083808	2.137198
7.4	WT	repl_03	CD	0	0.724916	1.344271	1.232132	1.393448	1.505551	1.634182	1.547693	1.619956	1.628623	1.946011	1.933288	2.068299	1.898733	1.97178	2.154321	2.356417	2.086438	1.944911	2.294141	2.22142	2.382276	1.954329	2.212651	1.988821	2.314504	2.154195	2.157584	2.278099	2.289886	2.555652	2.431479	2.499416	2.385599	2.253223	2.453828	2.574121	2.566219	2.440285	2.419555	2.464261	2.530811	2.446254	2.32639	2.38683	2.356636
7.4	WT	repl_04	CD	0	0.724916	1.472704	1.526371	1.439134	1.411171	1.415187	1.630607	1.43692	1.525105	1.587156	1.667349	1.675652	1.453825	1.55495	1.769685	1.669103	1.686644	1.818234	1.769138	1.769134	1.631142	1.746184	1.757763	1.78691	1.848281	1.65174	1.734663	1.710981	1.862049	1.763184	1.966074	1.864326	1.895982	1.824213	1.98281	1.830224	1.872276	1.938585	1.928716	2.007883	1.849612	1.914486	1.897851	1.833782	1.66391
7.4	WT	repl_05	CD	0	0.718371	1.410505	1.267764	1.358592	1.55098	1.779347	1.850456	1.703076	1.859964	1.862785	1.686577	1.782396	1.932418	1.745275	1.821155	1.759423	1.883026	2.074246	1.999111	1.933325	2.043118	1.875477	1.927682	2.134042	2.040516	2.191762	2.250565	2.384704	2.06802	2.443182	2.162384	2.234783	2.150666	2.072357	2.348458	2.230249	2.180035	2.287337	2.273213	2.397287	2.369212	2.412883	2.419542	2.462676	2.292777
7.4	WT	repl_06	CD	0	0.746237	1.473827	1.514926	1.622038	1.613341	1.508652	1.58039	1.7169	1.694141	1.733458	1.689364	1.611685	1.597527	1.514102	1.776472	1.907344	1.838547	1.829824	1.883018	1.987384	1.762271	1.957836	2.213102	2.106562	1.86936	2.084971	2.139071	2.034086	2.123401	2.149116	2.324883	2.153163	2.093706	2.216806	2.271703	2.272377	2.381374	2.576992	2.372685	2.29674	2.49983	2.558415	2.524927	2.394123	2.527908
7.4	WT	repl_07	CD	0	0.704197	1.576324	1.612608	1.697761	1.836656	1.872552	1.700149	1.553213	1.60423	1.788982	1.734029	1.770124	1.809839	1.951546	1.902546	1.75543	2.026174	1.901434	2.023192	1.877026	1.666042	1.810876	1.959891	1.950565	1.755342	1.733532	1.899591	1.759253	1.819848	1.905851	1.951086	2.046433	2.131624	2.034522	2.092162	2.005555	2.315029	2.13175	2.063324	2.125295	2.040252	2.089893	2.11433	2.098431	2.102768
6	WT	repl_01	AB	0	0.574317	1.528589	1.508744	1.559865	1.318371	1.426203	1.407425	1.576943	1.467533	1.744587	1.820797	1.87943	1.899015	1.754262	1.749658	1.950993	1.941795	1.990288	1.844261	1.722653	1.644905	1.771368	1.905899	1.782079	1.926223	1.984027	1.728136	1.615334	1.708929	1.679268	1.699052	1.771698	1.801294	1.779115	1.685197	1.719804	1.619691	1.709505	1.721577	1.744855	1.607566	1.775612	1.869994	1.876747	1.84615
6	WT	repl_02	AB	0	0.541368	1.240016	1.49554	1.444841	1.260602	1.395475	1.423959	1.415357	1.741486	1.604632	1.6408	1.75809	1.75477	1.730904	1.946335	1.969859	1.852207	1.814543	1.802656	1.878352	1.974814	1.980908	1.85267	1.865869	2.065855	2.151205	2.231368	2.094358	2.249993	2.162151	2.108748	2.210037	2.339178	2.234147	2.283003	2.206295	2.300873	2.258784	2.219809	2.107846	2.238874	2.367488	2.146563	2.325452	2.410285
6	WT	repl_03	AB	0	0.00073	1.644448	1.43365	1.51333	1.391972	1.403937	1.46245	1.42467	1.542252	1.562907	1.550641	1.636647	1.512221	1.451268	1.437159	1.471334	1.538077	1.332417	1.378521	1.490085	1.414622	1.608265	1.547793	1.689493	1.874675	1.758423	1.966265	1.886951	1.905417	1.814448	1.855453	1.914615	2.064969	2.065504	2.001681	1.914812	2.193201	1.991217	2.22997	2.577891	2.362327	2.417322	2.280894	2.246997	2.345384
6	WT	repl_04	AB	0	0.589525	1.263625	1.18088	1.298559	1.542102	1.651239	1.552405	1.460837	1.625639	1.74206	1.657836	1.834931	1.960467	1.638464	1.94322	1.576994	1.803715	2.010593	2.07545	1.826865	2.110638	2.137982	2.160456	1.998717	2.090668	2.056522	1.958258	2.147531	2.039425	2.203301	2.114269	2.115128	2.174929	1.903816	2.092421	2.277796	2.185777	2.139819	2.25421	2.114299	2.177874	2.188939	2.299191	2.220907	2.279273
6	WT	repl_05	AB	0	1.191264	1.157505	1.293382	1.349772	1.446536	1.421173	1.612486	1.550387	1.608456	1.702741	1.56575	1.59669	1.512312	1.542628	1.723321	1.474729	1.586234	1.697925	1.686259	1.686927	1.830331	1.851304	1.65722	1.861158	1.819961	1.845772	1.699687	1.638241	1.815336	1.990555	2.058367	1.7551	1.906213	1.793825	1.972834	1.840322	1.809263	1.762067	1.911861	1.803922	2.000137	1.847598	1.996649	1.843659	1.875982
6	WT	repl_06	AB	0	0.583984	1.167428	1.327322	1.573252	1.48877	1.79811	1.750166	1.656764	1.575838	1.627084	1.783744	1.847155	1.854434	2.011518	2.250686	2.043979	2.077249	2.057876	2.014846	2.01654	2.14686	1.860093	1.838279	2.061393	1.878219	2.022282	1.818214	1.927997	1.785154	2.005824	1.874397	1.955908	2.260671	2.022429	2.131111	1.959729	2.009612	2.325746	2.240193	2.077196	2.102883	2.095836	2.261919	2.045068	2.380788
6	WT	repl_07	AB	0	0.66416	1.308838	1.442062	1.434475	1.447283	1.326001	1.411257	1.440341	1.446982	1.478137	1.496003	1.607246	1.464652	1.902213	1.769481	1.8242	2.039216	1.767063	1.665383	1.702049	1.695156	1.431606	1.602182	1.576196	1.463344	1.591446	1.797983	1.736414	1.754083	1.877515	1.727401	1.9042	1.736804	1.835679	1.931831	1.951393	2.036519	1.943539	1.919859	1.879606	1.851858	1.793233	1.858385	1.871333	1.77954
6	WT	repl_01	CD	0	0.642315	1.424699	1.771927	1.976872	2.051766	1.850374	1.872579	1.809471	1.887086	1.790988	1.692994	1.859943	1.937522	2.082447	2.13394	1.936681	2.123358	2.303286	2.135515	2.354698	2.091686	2.105558	2.151315	2.078653	2.224424	2.177956	2.090461	2.187649	1.896551	2.148893	1.952813	2.284072	2.028714	2.240277	2.117706	2.073521	2.055955	1.972079	2.132688	2.201641	1.97653	1.929945	1.827588	1.909164	2.105009
6	WT	repl_02	CD	0	0.635738	1.2078	1.296632	1.379675	1.477728	1.360972	1.475634	1.584631	1.613629	1.533079	1.552535	1.51309	1.575117	1.598382	1.631979	1.683944	1.612821	1.644643	1.5295	1.542347	1.572898	1.450913	1.59904	1.689211	1.595653	1.665063	1.880584	1.705827	1.700696	1.556441	1.917506	1.64652	1.613142	1.873427	1.603808	1.519193	1.840203	1.865206	1.80867	1.779866	1.706343	1.964251	1.799549	1.713927	1.69
6	WT	repl_03	CD	0	0.000805	1.580514	1.547465	1.642242	1.706445	1.729017	1.678693	1.420891	1.522427	1.91424	2.302173	1.963505	1.906443	1.970021	1.986521	2.118524	2.1416	2.273718	2.223817	2.385388	2.254041	2.535896	2.316864	2.210714	2.345466	2.281683	2.291021	2.080495	2.506849	2.405352	2.242397	2.241611	2.26945	2.164456	2.044455	2.153791	2.157794	2.253768	2.340785	2.249229	2.170572	2.345893	2.137159	2.2391	2.27024
6	WT	repl_04	CD	0	0.597395	1.099337	1.339334	1.373866	1.523502	1.477252	1.606245	1.499891	1.679144	1.78764	1.878418	1.813794	1.639124	1.958222	1.628764	1.840849	1.712303	1.630457	2.031823	1.867791	1.807199	1.878086	1.714261	1.961911	1.736969	1.907956	2.112335	2.009032	1.940544	1.868445	1.977428	1.75427	1.690108	2.028691	2.026611	2.243916	2.238769	2.103291	2.128293	2.228422	2.248933	2.09544	2.146477	2.052443	2.119585
6	WT	repl_05	CD	0	1.260764	1.519197	1.353608	1.190882	1.366048	1.35956	1.201682	1.4272	1.403469	1.318046	1.506843	1.478189	1.44383	1.691534	1.613046	1.674773	1.935915	2.262501	2.26611	1.985539	1.859705	2.045763	2.039766	1.812299	1.970035	1.991515	2.200812	2.069077	2.115873	1.838505	2.115535	2.384977	2.253159	2.176319	2.173351	2.296179	2.218759	2.110237	2.292531	2.374264	2.406732	2.134842	2.260798	2.145372	1.994101
6	WT	repl_06	CD	0	0.626224	1.4426	1.31481	1.550435	1.550951	1.729892	1.816511	1.956934	1.920982	1.765901	1.676258	1.638216	1.547324	1.772377	1.649498	1.590554	1.896983	1.847645	1.830213	1.771603	1.892931	1.808648	1.685122	1.936041	1.782396	1.912913	1.955769	1.775221	2.103861	1.843457	2.112346	2.098874	2.039903	2.161182	2.097223	1.900765	2.093591	2.187211	2.115068	2.207598	2.123092	2.130198	2.274488	2.184956	2.052174
6	WT	repl_07	CD	0	0.665111	1.362851	1.386832	1.515664	1.452512	1.239152	1.375782	1.500623	1.615811	1.461963	1.463135	1.521472	1.275482	1.649434	1.648265	2.121065	1.772923	1.682212	1.750461	1.638283	1.714812	1.896764	1.706995	1.717889	1.895666	1.905333	1.73923	1.821593	1.779573	1.84847	1.835277	1.840354	1.665341	1.776555	1.729352	1.871831	1.753187	1.895659	1.904091	2.136919	1.992612	2.19431	1.774204	2.160319	2.307015
7.4	H122N	repl_01	AB	0	1.603103	1.638249	1.360008	1.408125	1.429806	1.599449	1.966039	1.693198	1.929317	1.81641	1.613346	1.393004	1.847059	1.522859	1.674276	1.746847	1.699744	1.832425	1.831927	1.780463	2.012277	1.812236	1.970988	1.834985	1.750258	1.697019	1.734962	1.978848	1.912065	1.902597	1.679647	1.904749	1.886552	1.864381	1.797186	1.827164	2.060963	1.837092	1.811532	1.990761	1.771211	2.0567	1.814415	1.857478	1.865475
7.4	H122N	repl_02	AB	0	1.266894	1.403381	1.642828	1.558113	1.763217	1.648197	1.669636	1.917905	2.058845	1.891857	1.947118	1.837938	2.00213	1.992566	1.921727	1.854845	2.077868	2.319432	2.172688	2.223732	2.422644	2.343595	2.238995	2.286335	2.365554	2.426854	2.476754	2.543443	2.869416	2.562922	2.719111	2.494083	2.680747	2.857842	2.496496	2.403242	2.644915	2.552305	2.741155	2.695811	2.816361	2.584607	2.768328	2.67372	2.503936
7.4	H122N	repl_03	AB	0	1.670799	1.589074	1.581226	1.476729	1.708926	1.629439	1.721782	1.789686	1.656511	1.717137	1.556522	1.548816	1.931163	1.992438	1.63738	2.131027	1.73437	2.030201	1.781488	1.851223	1.771148	1.947472	1.976838	1.768146	1.609783	1.636111	1.735361	1.746434	1.846948	1.697433	1.438441	1.684972	1.741329	1.758198	1.691767	1.994315	2.020482	1.83627	1.748738	1.782983	1.870263	2.176881	1.778885	1.956567	2.08133
7.4	H122N	repl_04	AB	0	1.222442	1.858005	1.754185	1.852438	1.728244	2.19249	1.818825	1.644774	2.299521	2.007316	1.865492	1.852621	2.062336	1.973923	1.675963	1.954229	1.841237	2.05645	2.061906	1.886626	1.989569	2.041268	2.022209	2.243181	2.021521	1.758203	2.043092	1.76171	2.094078	2.078753	2.069581	1.864116	1.928703	2.099774	2.154849	1.994786	2.0755	1.952581	1.953169	2.263021	2.19128	2.243841	2.412108	2.331715	2.055001
7.4	H122N	repl_01	CD	0	1.596522	1.571649	1.84704	1.673492	2.199049	2.352766	2.60674	2.54048	2.258412	2.42832	2.418244	2.432344	2.525047	2.420502	2.061684	2.308201	2.099683	2.104381	2.308766	2.217281	2.217316	2.47269	2.314596	2.123431	2.034807	1.949589	2.030503	2.294169	2.18388	2.052821	2.11059	2.292204	1.939698	2.037905	1.790053	2.159365	2.186954	1.938423	2.128761	2.096222	1.998849	1.983549	1.927043	2.272056	2.231022
7.4	H122N	repl_02	CD	0	1.54525	1.476079	1.586361	1.668019	2.028457	1.930808	1.645571	1.692191	1.786121	1.425319	1.680531	1.704462	1.616429	1.837322	2.07582	2.128189	1.848319	1.928996	1.744466	1.970778	1.876939	1.930121	1.946521	2.046558	2.030219	2.056375	2.222988	1.98332	2.105134	2.201472	2.286398	2.087716	2.234624	2.090466	2.419897	2.230369	2.22689	2.22683	2.203597	2.141215	2.345625	2.318416	2.189395	2.33528	2.220947
7.4	H122N	repl_03	CD	0	1.574529	1.75198	1.728981	1.740265	1.587885	1.728821	1.674909	1.844217	1.763547	1.780381	1.87305	1.838846	1.712842	1.742466	1.855217	1.808055	1.845178	2.034498	2.007741	1.776454	1.98065	1.780481	1.854455	1.795308	1.731905	1.881616	1.641701	1.683249	1.996788	1.858658	1.900011	1.897098	1.994407	1.897854	2.120073	2.100298	1.910357	2.110404	1.942143	1.990363	1.866452	1.961756	2.068167	1.841565	1.924415
7.4	H122N	repl_04	CD	0	1.50465	1.590782	1.588215	1.679879	1.662501	1.683801	1.833588	1.814194	1.877483	1.685815	1.65048	2.005873	1.702238	1.765507	1.673477	1.768045	1.731384	1.730903	1.801254	1.901491	1.915472	1.867016	1.601097	1.76558	1.722269	1.832856	1.72717	1.758208	1.919343	1.765931	2.014841	1.789491	1.769984	1.730897	1.839387	1.833352	2.052568	1.805746	1.796053	1.998217	1.957168	2.04387	1.919981	1.870095	2.030595
6	H122N	repl_01	AB	0	1.7666	1.676222	1.848302	1.765597	2.185142	2.25317	1.874093	2.09786	2.296389	1.845723	2.032789	1.998763	1.725082	1.673232	1.923452	1.764104	1.851628	1.72798	1.967771	1.778508	1.989632	1.831542	1.677746	1.805557	1.758027	1.707806	1.821233	1.797831	1.949433	1.898164	2.092326	1.992334	1.90406	1.938731	2.014735	2.020156	1.829111	1.933789	1.824652	2.012741	1.9796	2.108737	2.092858	2.038173	2.275159
6	H122N	repl_02	AB	0	1.585485	1.506586	1.504189	1.668403	1.738506	1.577037	1.512141	1.461506	1.727647	1.818881	1.733949	1.496606	1.683006	1.739991	1.692338	1.976777	1.620029	1.826973	1.733242	1.946329	1.964403	2.027713	1.778409	1.827815	2.009179	1.99343	1.806206	2.031449	1.809785	1.860586	1.891329	1.931868	1.989179	2.114929	2.231718	2.244387	2.275625	1.779786	1.816797	1.771021	1.738032	1.763492	2.06029	1.747572	1.841701
6	H122N	repl_03	AB	0	1.118711	1.519345	1.516908	1.500453	1.64665	1.489674	1.730464	1.75084	1.712859	1.376063	1.729522	1.571408	1.640591	1.742567	1.840976	1.915162	1.629837	1.62885	1.776769	1.684558	1.904883	1.698124	1.679599	1.590831	1.683697	1.671324	1.633304	1.486621	1.466609	1.441162	1.53633	1.648346	1.649625	1.648402	1.587275	1.803682	1.694114	1.850836	1.725995	1.665548	1.79582	1.793541	2.008942	2.266522	2.183111
6	H122N	repl_04	AB	0	1.372168	1.591249	1.552734	1.605378	1.61009	1.510767	1.715119	1.570421	1.676234	1.616303	1.586069	1.625202	1.590447	1.849177	1.858638	2.073009	1.768667	1.757759	1.597282	1.70266	1.610738	1.636322	1.797033	1.733332	1.875679	2.246414	1.829985	1.918686	2.089168	2.043194	1.907868	1.978339	1.922325	2.039298	2.092313	2.268706	2.441405	2.209806	2.19707	2.272824	2.055395	2.07326	1.961141	2.178596	2.283458
6	H122N	repl_01	CD	0	1.576069	1.483888	1.50941	1.671565	1.603312	1.791645	1.759599	1.532288	1.567024	1.614683	1.873213	1.790698	1.824975	1.656679	1.722016	1.894789	1.782516	1.950517	1.762495	1.855399	1.81016	1.807699	1.896777	1.89497	1.910026	1.9558	1.948835	1.986863	1.798463	1.8688	1.855906	1.829143	1.943159	1.803491	1.987692	1.82558	1.888281	1.800723	1.870843	1.844508	1.799387	1.84175	1.874071	1.767104	1.983195
6	H122N	repl_02	CD	0	1.380614	1.313274	1.902431	1.448036	1.587463	1.498771	1.651227	1.579438	1.662959	1.783193	1.699407	1.833592	1.713051	1.631657	1.707311	1.963297	1.816289	1.927927	1.803706	1.986096	2.010337	1.970659	1.823742	1.898462	1.869925	2.150543	2.036574	1.976398	2.063745	1.812751	1.894836	2.074334	2.281508	2.02561	1.785594	2.067842	2.076411	2.320271	2.316101	2.087991	2.108435	2.018774	2.150144	1.736614	1.918027
6	H122N	repl_03	CD	0	1.645565	1.606039	1.846001	1.831487	1.658989	1.647465	2.025985	1.911119	2.185933	1.735637	1.958615	1.542003	1.734255	1.832443	1.751613	1.956	1.58944	1.718619	1.68757	1.923287	1.84229	1.63493	2.047175	2.092445	1.927576	1.839825	2.042995	2.195749	1.857633	1.65812	1.875235	2.135885	1.782434	2.213516	2.188635	1.772307	1.885605	1.77632	1.842543	2.0243	1.924726	1.892745	2.081289	2.324741	2.018027
6	H122N	repl_04	CD	0	1.652788	1.786788	1.626382	1.848318	1.913117	1.803062	1.641726	1.816988	1.982689	1.988127	1.907982	2.065379	1.869969	2.029315	1.67798	2.05578	2.125375	2.230997	1.959364	1.99052	1.867554	2.170814	2.207117	2.182797	2.060774	2.01442	2.274638	2.059536	2.063881	2.207116	2.059208	2.203808	2.184015	1.911599	1.893319	2.012168	1.882979	1.941541	2.00724	1.919239	2.053175	1.903056	1.674229	1.907163	1.813643
[truncated: 119 more columns]
