# Supplementary material for: Mechanistic basis of the dynamic response of TWIK1 ionic selectivity to pH
Source: Nat Commun. 2024 May 8;15:3849. doi: 10.1038/s41467-024-48067-w (PMC11079055; doi:10.1038/s41467-024-48067-w)
Supplement: Supplementary file 4 — Source Data [file 41467_2024_48067_MOESM4_ESM.zip › source_data/summary_distances_angles_NCOMMS-23-54151.csv]

pH value	sequence	Repl	sim_length_ns	subunit	Res_122_sc_GLU235_OE_within	Res_122_sc_LYS246_NZ_within	GLU235_OE_LYS246_NZ_within	PHE109_ring_LYS246_NZ_within	ASP230_carb_H122_ND1_NE2_inter	Res_122_sc_SER86_OG_within	ASP230_carb_LYS131_NZ_inter	RES122_orientation
7.4	WT	1	301600	a	6.072	9.319	6.543	4.991	14.61	8.937	6.146	73.76
7.4	WT	1	301600	b	11.961	5.848	13.614	5.096	13.11	11.637	12.823	104.9
7.4	WT	1	301600	c	6.619	6.953	8.623	4.732	12.266	9.23	13.435	62.125
7.4	WT	1	301600	d	10.006	6.028	10.613	4.396	11.425	11.901	13.431	103.279
7.4	WT	2	300400	a	5.283	6.234	8.135	4.743	10.318	9.573	13.302	68.044
7.4	WT	2	300400	b	10.536	7.272	12.124	4.213	13.954	10.942	7.683	83.316
7.4	WT	2	300400	c	6.964	7.325	5.467	4.385	8.13	8.829	14.482	58.311
7.4	WT	2	300400	d	8.779	10.624	5.804	6.045	14.823	8.271	9.39	84.341
7.4	WT	2	300000	a	7.198	6.572	8.456	3.979	6.965	10.283	13.018	95.587
7.4	WT	3	300000	b	8.723	12.592	10.066	4.744	13.872	5.968	12.121	52.072
7.4	WT	3	300000	c	12.501	6.524	11.269	4.458	6.92	14.405	8.945	107.816
7.4	WT	3	300000	d	13.239	15.098	10.462	3.735	12.694	6.985	11.236	65.753
7.4	WT	4	300000	a	12.654	7.607	13.048	5.492	9.446	11.975	10.62	104.988
7.4	WT	4	300000	b	9.894	12.512	7.66	4.445	13.65	7.557	13.563	60.164
7.4	WT	4	300000	c	6.953	6.378	7.915	4.119	7.111	10.414	15.905	76.871
7.4	WT	4	300000	d	10.975	14.064	7.084	5.13	10.372	8.114	14.562	77.204
7.4	WT	5	300000	a	8.822	6.329	10.511	4.243	9.302	11.16	14.271	85.557
7.4	WT	5	300000	b	12.148	9.164	11.929	4.411	13.77	9.828	8.239	90.243
7.4	WT	5	300000	c	9.129	6.577	10.543	4.076	9.435	10.352	12.467	73.439
7.4	WT	5	300000	d	11.719	13.02	8.035	4.577	14.25	5.884	12.47	60.661
7.4	WT	6	324000	a	6.197	6.241	8.436	4.668	11.461	9.657	12.796	80.449
7.4	WT	6	324000	b	7.279	7.308	8.096	4.5	13.422	10.104	12.818	83.088
7.4	WT	6	324000	c	10.464	8.261	10.492	3.934	7.607	10.796	9.639	92.033
7.4	WT	6	324000	d	18.229	15.421	10.248	4.742	14.333	7.554	18.107	75.591
7.4	WT	7	300000	a	8.817	8.133	7.142	4.378	8.703	11.251	11.339	86.222
7.4	WT	7	300000	b	8.905	12.418	6.75	4.309	11.357	4.763	11.147	44.388
7.4	WT	7	300000	c	10.211	8.137	9.162	3.689	13.883	11.7	11.699	96.861
7.4	WT	7	300000	d	8.658	7.099	9.239	4.145	12.091	11.229	13.239	89.698
7.4	WT	8	310800	a	16.632	8.288	18.237	4.661	7.231	9.271	13.774	87.518
7.4	WT	8	310800	b	8.824	10.488	10.494	5.289	12.718	10.454	9.01	62.774
7.4	WT	8	310800	c	8.409	10.457	8.695	6.294	14.261	9.463	13.298	86.457
7.4	WT	8	310800	d	12.631	4.898	13.058	5.554	9.807	14.123	15.888	88.072
7.4	WT	9	602000	a	16.427	7.211	16.842	4.772	5.813	10.754	13.876	101.102
7.4	WT	9	602000	b	10.336	11.918	10.512	5.915	11.714	8.321	10.798	37
7.4	WT	9	602000	c	8.813	12.737	8.565	5.746	14.608	6.739	12.2	60.517
7.4	WT	9	602000	d	12.21	4.956	13.786	5.825	7.12	14.943	15.849	86.548
7.4	h122n	1	300000	a	8.197	9.071	8.792	4.355	10.535	9.66	10.412	92.603
7.4	h122n	1	300000	b	8.436	9.839	9.209	5.086	11.842	9.452	7.832	92.111
7.4	h122n	1	300000	c	11.085	9.486	7.737	4.567	5.354	9.424	11.267	95.87
7.4	h122n	1	300000	d	10.552	11.342	9.264	4.284	11.038	6.859	8.942	67.389
7.4	h122n	2	300000	a	8.881	7.274	6.881	4.631	14.296	12.535	11.903	111.953
7.4	h122n	2	300000	b	8.416	7.718	10.921	5.236	11.368	11.107	10.48	90.081
7.4	h122n	2	300000	c	11.151	12.077	6.787	5.132	9.286	8.354	8.295	79.688
7.4	h122n	2	300000	d	11.457	7.758	10.093	4.151	8.157	8.853	13.927	52.71
7.4	h122n	2	300000	a	5.871	7.733	6.876	4.434	9.525	9.027	14.072	70.917
7.4	h122n	3	300000	b	9.596	9.366	7.691	4.475	13.033	11.059	10.242	103.582
7.4	h122n	3	300000	c	9.042	9.454	10.039	4.982	10.3	8.074	9.447	93.303
7.4	h122n	3	300000	d	6.825	7.39	5.707	4.795	9.453	10.851	12.322	92.335
7.4	h122n	3	300000	a	6.673	6.53	6.48	4.704	9.18	10.646	13.558	90.275
7.4	h122n	4	300000	b	8.043	8.797	7.292	4.715	12.593	9.719	8.411	104.962
7.4	h122n	4	300000	c	9.044	9.33	6.371	4.814	13.839	8.291	4.82	85.106
7.4	h122n	4	300000	d	8.648	8.506	7.539	4.083	12.572	9.502	9.986	105.978
6	WT	1	318000	a	4.364	9.355	7.149	4.711	7.628	7.029	10.041	65.944
6	WT	1	318000	b	7.067	9.974	6.179	4.615	8.184	5.659	12.347	36.065
6	WT	1	318000	c	5.065	10.432	7.797	5.022	7.818	4.737	11.288	46.235
6	WT	1	318000	d	5.373	8.889	4.969	4.621	7.823	8.174	12.16	57.962
6	WT	2	302000	a	5.373	8.521	7.345	4.01	10.451	7.618	13.106	54.814
6	WT	2	302000	b	5.169	9.136	8.395	4.597	10.517	6.639	9.703	46.851
6	WT	2	302000	c	7.767	11.162	8.222	4.737	8.152	5.712	11.589	55.939
6	WT	2	302000	d	4.951	9.533	7.702	4.763	11.156	7.3	6.648	49.675
6	WT	3	300000	a	5.085	10.339	7.37	4.702	7.524	5.133	12.947	43.276
6	WT	3	300000	b	5.66	10.046	8.611	5.8	12.536	6.436	5.894	43.864
6	WT	3	300000	c	4.192	7.942	6.174	4.224	6.122	7.791	13.871	73.292
6	WT	3	300000	d	9.764	12.55	8.194	4.435	10.272	5.017	8.727	44.179
6	WT	4	300000	a	4.75	7.726	6.486	4.907	8.438	8.265	10.924	64.604
6	WT	4	300000	b	12.484	11.787	12.006	4.837	10.47	7.352	11.582	68.967
6	WT	4	300000	c	7.92	7.451	10.724	5.428	6.185	9.521	9.179	89.146
6	WT	4	300000	d	7.306	12.689	8.978	5.407	13.015	4.642	8.596	38.149
6	WT	5	325600	a	6.644	10.476	7.276	4.305	6.673	5.608	14.136	35.895
6	WT	5	325600	b	5.321	9.516	7.812	4.049	8.262	6.476	10.41	64.132
6	WT	5	325600	c	5.44	9.612	7.129	4.897	10.338	6.124	9.665	44.551
6	WT	5	325600	d	6.789	9.58	5.796	4.076	8.59	7.497	12.856	41.258
6	WT	6	300000	a	7.608	12.614	10.212	5.759	7.529	4.35	11.983	46.094
6	WT	6	300000	b	6.313	10.735	7.841	4.089	7.213	4.598	11.273	45.927
6	WT	6	300000	c	6.514	10.609	9.793	4.506	9.434	4.094	10.135	43.588
6	WT	6	300000	d	6.626	9.406	7.887	4.436	10.167	7.246	6.86	55.194
6	WT	7	327600	a	4.511	9.489	7.55	4.825	7.641	7.353	12.923	46.534
6	WT	7	327600	b	6.833	10.404	9.734	3.916	9.128	6.109	10.089	43.235
6	WT	7	327600	c	5.365	9.676	7.353	4.587	7.002	6.074	12.192	45.609
6	WT	7	327600	d	7.88	12.033	9.211	4.198	8.534	4.711	11.281	58.872
6	WT	8	200000	a	5.541	10.424	9.919	4.417	5.755	5.018	11.298	37.613
6	WT	8	200000	b	5.13	10.467	8.637	4.996	7.133	7.402	9.955	37.936
6	WT	8	200000	c	4.187	8.4	5.901	5.013	11.697	8.502	5.66	68.785
6	WT	8	200000	d	6.151	10.126	9.076	5.003	13.515	6.654	5.079	40.126
6	WT	9	200000	a	5.989	9.294	6.453	4.876	10.147	6.913	9.816	46.688
6	WT	9	200000	b	4.746	9.176	7.024	5.008	8.912	7.454	9.263	57.219
6	WT	9	200000	c	5.311	9.514	8.242	4.289	8.043	7.12	12.986	52.035
6	WT	9	200000	d	5.138	9.093	8.469	4.982	14.573	5.386	4.731	45.35
6	h122n	1	300000	a	11.264	10.136	11.993	4.665	6.805	9.062	8.878	98.305
6	h122n	1	300000	b	11.701	13.577	6.601	4.742	7.486	7.493	10.44	65.164
6	h122n	1	300000	c	11.147	11.038	9.483	4.746	13.133	10.419	6.835	94.785
6	h122n	1	300000	d	8.426	9.121	7.531	4.564	10.424	10.753	8.063	109.203
6	h122n	2	300000	a	6.194	9.015	6.128	4.618	7.096	7.769	11.292	85.617
6	h122n	2	300000	b	7.905	8.851	9.051	4.651	7.535	8.744	10.971	86.7
6	h122n	2	300000	c	15.508	14.741	8.017	5.541	7.101	5.864	13.94	32.345
6	h122n	2	300000	d	10.491	11.877	8.137	4.502	5.731	6.186	11.349	61.904
6	h122n	3	300000	a	7.195	9.76	7.586	4.934	12.585	8.312	5.245	88.271
6	h122n	3	300000	b	10.773	8.617	12.518	4.489	8.104	8.856	10.683	87.329
6	h122n	3	300000	c	6.954	10.019	6.878	5.611	8.177	9.503	11.169	100.161
6	h122n	3	300000	d	8.091	9.185	7.176	4.604	12.582	10.207	5.882	108.345
6	h122n	4	300000	a	10.744	8.347	7.805	4.648	5.694	12.35	10.642	132.795
6	h122n	4	300000	b	9.722	13.876	8.139	4.466	10.57	4.935	11.983	55.155
6	h122n	4	300000	c	9.871	10.749	10.041	5.358	7.71	9.127	11.453	91.257
6	h122n	4	300000	d	11.908	9.781	6.497	4.467	7.276	9.96	9.769	103.637
