# Supplementary material for: Mechanistic basis of the dynamic response of TWIK1 ionic selectivity to pH
Source: Nat Commun. 2024 May 8;15:3849. doi: 10.1038/s41467-024-48067-w (PMC11079055; doi:10.1038/s41467-024-48067-w)
Supplement: Supplementary file 4 — Source Data [file 41467_2024_48067_MOESM4_ESM.zip › source_data/wt_GLU235_LYS246_high_pH.csv]

repl_01	a	10
repl_01	a	8.98
repl_01	a	11.04
repl_01	a	11.84
repl_01	a	11.26
repl_01	a	10.19
repl_01	a	12.07
repl_01	a	10.46
repl_01	a	10.55
repl_01	a	12.23
repl_01	a	10.88
repl_01	a	11.69
repl_01	a	10.63
repl_01	a	11.85
repl_01	a	9.58
repl_01	a	10.22
repl_01	a	12.62
repl_01	a	11.44
repl_01	a	11.36
repl_01	a	13.17
repl_01	a	11.48
repl_01	a	11.46
repl_01	a	12.91
repl_01	a	9.65
repl_01	a	11.93
repl_01	a	13.01
repl_01	a	10.76
repl_01	a	10.24
repl_01	a	9.61
repl_01	a	13.02
repl_01	a	11.81
repl_01	a	9.76
repl_01	a	11.06
repl_01	a	9.57
repl_01	a	9.6
repl_01	a	9.03
repl_01	a	9.08
repl_01	a	9.68
repl_01	a	10.57
repl_01	a	7.03
repl_01	a	9.86
repl_01	a	8.14
repl_01	a	10.4
repl_01	a	8.21
repl_01	a	9.17
repl_01	a	10.85
repl_01	a	8.13
repl_01	a	8.66
repl_01	a	8.74
repl_01	a	9
repl_01	a	10.35
repl_01	a	9.9
repl_01	a	10.63
repl_01	a	10.58
repl_01	a	10.85
repl_01	a	11.4
repl_01	a	11.63
repl_01	a	12.26
repl_01	a	10.72
repl_01	a	10.03
repl_01	a	10.93
repl_01	a	9.05
repl_01	a	9.73
repl_01	a	8.29
repl_01	a	11.37
repl_01	a	10.49
repl_01	a	9.36
repl_01	a	10.9
repl_01	a	10.19
repl_01	a	9.45
repl_01	a	9.81
repl_01	a	10.77
repl_01	a	10.07
repl_01	a	13.41
repl_01	a	9.67
repl_01	a	11.18
repl_01	a	12.21
repl_01	a	9.32
repl_01	a	9.79
repl_01	a	10.56
repl_01	a	11.37
repl_01	a	12.65
repl_01	a	11.13
repl_01	a	11.75
repl_01	a	10.65
repl_01	a	10.77
repl_01	a	10.28
repl_01	a	10.75
repl_01	a	10.88
repl_01	a	10.94
repl_01	a	10.74
repl_01	a	10.41
repl_01	a	11.89
repl_01	a	11.73
repl_01	a	10.84
repl_01	a	9.84
repl_01	a	10.86
repl_01	a	9.57
repl_01	a	10.31
repl_01	a	10.96
repl_01	a	11.44
repl_01	a	10.56
repl_01	a	10.56
repl_01	a	10.86
repl_01	a	9.36
repl_01	a	10.9
repl_01	a	6.92
repl_01	a	6.9
repl_01	a	7.71
repl_01	a	7.37
repl_01	a	7.71
repl_01	a	8.16
repl_01	a	6.11
repl_01	a	10.08
repl_01	a	11.84
repl_01	a	10.34
repl_01	a	10.71
repl_01	a	10.56
repl_01	a	10.48
repl_01	a	10.65
repl_01	a	9.08
repl_01	a	10.11
repl_01	a	9.36
repl_01	a	9.21
repl_01	a	10.69
repl_01	a	10.84
repl_01	a	8.01
repl_01	a	10.16
repl_01	a	10.72
repl_01	a	10.87
repl_01	a	10.65
repl_01	a	8.78
repl_01	a	9.98
repl_01	a	9.98
repl_01	a	8.81
repl_01	a	9.57
repl_01	a	9.4
repl_01	a	9
repl_01	a	6.27
repl_01	a	5.65
repl_01	a	6.05
repl_01	a	5.25
repl_01	a	6.05
repl_01	a	4.37
repl_01	a	5.43
repl_01	a	3.51
repl_01	a	3.58
repl_01	a	3.2
repl_01	a	3.9
repl_01	a	3.5
repl_01	a	5.14
repl_01	a	4.42
repl_01	a	4.06
repl_01	a	3.83
repl_01	a	5.77
repl_01	a	7.89
repl_01	a	3.9
repl_01	a	5.45
repl_01	a	4.41
repl_01	a	4.9
repl_01	a	5.32
repl_01	a	4.65
repl_01	a	5.89
repl_01	a	7.95
repl_01	a	6.13
repl_01	a	5.25
repl_01	a	6.85
repl_01	a	8.21
repl_01	a	8.61
repl_01	a	7.79
repl_01	a	7.7
repl_01	a	7.77
repl_01	a	6.38
repl_01	a	6.5
repl_01	a	7.28
repl_01	a	5.96
repl_01	a	5.9
repl_01	a	5.5
repl_01	a	5.45
repl_01	a	5.84
repl_01	a	7.43
repl_01	a	7.59
repl_01	a	7.05
repl_01	a	7.09
repl_01	a	7.31
repl_01	a	7.69
repl_01	a	7.69
repl_01	a	7.11
repl_01	a	8.16
repl_01	a	7.94
repl_01	a	5.71
repl_01	a	4.76
repl_01	a	6.11
repl_01	a	8.35
repl_01	a	8.05
repl_01	a	9.01
repl_01	a	6.78
repl_01	a	6.64
repl_01	a	3.58
repl_01	a	3.74
repl_01	a	3.28
repl_01	a	6.85
repl_01	a	4.36
repl_01	a	3.65
repl_01	a	3.2
repl_01	a	3.63
repl_01	a	3.94
repl_01	a	4.85
repl_01	a	4.72
repl_01	a	3.77
repl_01	a	6.77
repl_01	a	3.89
repl_01	a	3.31
repl_01	a	4.69
repl_01	a	3.59
repl_01	a	4.54
repl_01	a	3.69
repl_01	a	4.21
repl_01	a	3.64
repl_01	a	4.01
repl_01	a	3.96
repl_01	a	4.08
repl_01	a	5.32
repl_01	a	3.6
repl_01	a	3.58
repl_01	a	3.75
repl_01	a	4.86
repl_01	a	4.28
repl_01	a	4.79
repl_01	a	3.83
repl_01	a	3.43
repl_01	a	4.16
repl_01	a	3.6
repl_01	a	3.96
repl_01	a	3.24
repl_01	a	3.57
repl_01	a	5.03
repl_01	a	3.53
repl_01	a	3.59
repl_01	a	3.82
repl_01	a	4.12
repl_01	a	4.04
repl_01	a	3.99
repl_01	a	3.73
repl_01	a	4.39
repl_01	a	4.19
repl_01	a	3.71
repl_01	a	3.77
repl_01	a	3.73
repl_01	a	4.16
repl_01	a	3.3
repl_01	a	4.33
repl_01	a	4.12
repl_01	a	4.1
repl_01	a	3.44
repl_01	a	4.18
repl_01	a	4.32
repl_01	a	4.32
repl_01	a	3.66
repl_01	a	4.77
repl_01	a	4.29
repl_01	a	6.14
repl_01	a	5.18
repl_01	a	4.1
repl_01	a	5.48
repl_01	a	6.76
repl_01	a	6.37
repl_01	a	6.21
repl_01	a	4.72
repl_01	a	5.79
repl_01	a	5.79
repl_01	a	5.64
repl_01	a	8.02
repl_01	a	5.86
repl_01	a	5.27
repl_01	a	5.01
repl_01	a	4.07
repl_01	a	4.52
repl_01	a	6.59
repl_01	a	5.32
repl_01	a	6.77
repl_01	a	5.19
repl_01	a	4.45
repl_01	a	4.84
repl_01	a	5.03
repl_01	a	6.04
repl_01	a	6.05
repl_01	a	6.77
repl_01	a	3.88
repl_01	a	4.75
repl_01	a	6.88
repl_01	a	6.31
repl_01	a	6.16
repl_01	a	5.75
repl_01	a	4.25
repl_01	a	5.53
repl_01	a	6.38
repl_01	a	4.67
repl_01	a	6.08
repl_01	a	6.54
repl_01	a	5.56
repl_01	a	7.59
repl_01	a	4.35
repl_01	a	3.88
repl_01	a	5.32
repl_01	a	4.08
repl_01	a	3.69
repl_01	a	5.77
repl_01	a	5.08
repl_01	a	4.85
repl_01	a	4.43
repl_01	a	4.45
repl_01	a	4.68
repl_01	a	5.39
repl_01	a	5.87
repl_01	a	4.56
repl_01	a	3.53
repl_01	a	4.08
repl_01	a	3.38
repl_01	a	5.42
repl_01	a	4.12
repl_01	a	3.53
repl_01	a	3.74
repl_01	a	3.85
repl_01	a	5.44
repl_01	a	4.55
repl_01	a	3.56
repl_01	a	3.37
repl_01	a	3.95
repl_01	a	3.98
repl_01	a	3.36
repl_01	a	3.36
repl_01	a	4.55
repl_01	a	4.16
repl_01	a	3.64
repl_01	a	4.19
repl_01	a	3.66
repl_01	a	3.31
repl_01	a	5.37
repl_01	a	4.2
repl_01	a	4.73
repl_01	a	3.39
repl_01	a	3.44
repl_01	a	3.95
repl_01	a	5.58
repl_01	a	4.17
repl_01	a	3.88
repl_01	a	3.6
repl_01	a	4.26
repl_01	a	4.61
repl_01	a	6.63
repl_01	a	6.3
repl_01	a	5.58
repl_01	a	4.46
repl_01	a	4.61
repl_01	a	4.92
repl_01	a	3.85
repl_01	a	3.52
repl_01	a	3.78
repl_01	a	4.97
repl_01	a	4.23
repl_01	a	3.87
repl_01	a	4.25
repl_01	a	3.85
repl_01	a	4.46
repl_01	a	4.17
repl_01	a	3.43
repl_01	a	4.25
repl_01	a	4.4
repl_01	a	4.84
repl_01	a	3.34
repl_01	a	4.71
repl_01	a	3.72
repl_01	a	5.03
repl_01	a	5.2
repl_01	a	6.84
repl_01	a	3.82
repl_01	a	6.01
repl_01	a	4.5
repl_01	a	4.54
repl_01	a	4.69
repl_01	a	4.7
repl_01	a	3.34
repl_01	a	4.28
repl_01	a	3.98
repl_01	a	3.96
repl_01	a	4.02
repl_01	a	3.7
repl_01	a	3.96
repl_01	a	4.23
repl_01	a	3.9
repl_01	a	4.16
repl_01	a	4.97
repl_01	a	5.78
repl_01	a	5.25
repl_01	a	4.96
repl_01	a	5.38
repl_01	a	7.41
repl_01	a	6.66
repl_01	a	7.41
repl_01	a	6.14
repl_01	a	4.82
repl_01	a	4.16
repl_01	a	5.64
repl_01	a	4
repl_01	a	4.23
repl_01	a	3.83
repl_01	a	4.23
repl_01	a	6.63
repl_01	a	5.96
repl_01	a	6.64
repl_01	a	6.75
repl_01	a	5.33
repl_01	a	5.83
repl_01	a	6.08
repl_01	a	5.93
repl_01	a	4.89
repl_01	a	3.99
repl_01	a	4.66
repl_01	a	3.36
repl_01	a	3.65
repl_01	a	4.81
repl_01	a	4.97
repl_01	a	6.52
repl_01	a	5.19
repl_01	a	5.69
repl_01	a	3.96
repl_01	a	6.31
repl_01	a	7.19
repl_01	a	5.95
repl_01	a	6.39
repl_01	a	6.94
repl_01	a	6.39
repl_01	a	7.45
repl_01	a	6.21
repl_01	a	6.22
repl_01	a	5.57
repl_01	a	5.24
repl_01	a	5.51
repl_01	a	5
repl_01	a	6.22
repl_01	a	6.91
repl_01	a	5.76
repl_01	a	6.92
repl_01	a	6.95
repl_01	a	6.26
repl_01	a	6.97
repl_01	a	5.17
repl_01	a	3.12
repl_01	a	4.07
repl_01	a	3.27
repl_01	a	4.23
repl_01	a	4.28
repl_01	a	4.12
repl_01	a	5.2
repl_01	a	4.06
repl_01	a	4.86
repl_01	a	4.03
repl_01	a	3.8
repl_01	a	4.68
repl_01	a	3.76
repl_01	a	6.31
repl_01	a	5.61
repl_01	a	6.34
repl_01	a	6.07
repl_01	a	6.31
repl_01	a	6.6
repl_01	a	5.37
repl_01	a	5.67
repl_01	a	3.59
repl_01	a	3.46
repl_01	a	5.87
repl_01	a	6.36
repl_01	a	6.07
repl_01	a	5.22
repl_01	a	5.04
repl_01	a	6.17
repl_01	a	5.35
repl_01	a	3.87
repl_01	a	4.56
repl_01	a	4.68
repl_01	a	4.69
repl_01	a	5.4
repl_01	a	4.74
repl_01	a	6.03
repl_01	a	5.34
repl_01	a	3.37
repl_01	a	4.95
repl_01	a	3.99
repl_01	a	4.7
repl_01	a	5.35
repl_01	a	4.61
repl_01	a	5.33
repl_01	a	5.06
repl_01	a	3.65
repl_01	a	5.14
repl_01	a	3.7
repl_01	a	5.07
repl_01	a	5.94
repl_01	a	4
repl_01	a	5.93
repl_01	a	5.99
repl_01	a	6.24
repl_01	a	4.68
repl_01	a	6.94
repl_01	a	6.33
repl_01	a	4.87
repl_01	a	5.75
repl_01	a	4.69
repl_01	a	5.11
repl_01	a	4.1
repl_01	a	4.18
repl_01	a	3.91
repl_01	a	3.9
repl_01	a	4.01
repl_01	a	4.31
repl_01	a	6.01
repl_01	a	6.06
repl_01	a	5.69
repl_01	a	4.25
repl_01	a	5.1
repl_01	a	4.75
repl_01	a	5.98
repl_01	a	4.54
repl_01	a	5.37
repl_01	a	6.56
repl_01	a	6.3
repl_01	a	6.1
repl_01	a	5.98
repl_01	a	6.37
repl_01	a	6.35
repl_01	a	6.82
repl_01	a	6.9
repl_01	a	6.19
repl_01	a	5.39
repl_01	a	6.92
repl_01	a	5.19
repl_01	a	4.75
repl_01	a	4.51
repl_01	a	4.74
repl_01	a	5.55
repl_01	a	6.52
repl_01	a	6.08
repl_01	a	6.68
repl_01	a	6.47
repl_01	a	9.17
repl_01	a	9.02
repl_01	a	7.81
repl_01	a	7.47
repl_01	a	8.08
repl_01	a	7.26
repl_01	a	7.49
repl_01	a	8.14
repl_01	a	7.41
repl_01	a	9.14
repl_01	a	7.93
repl_01	a	8.14
repl_01	a	7.7
repl_01	a	7.36
repl_01	a	7.06
repl_01	a	6.81
repl_01	a	7.27
repl_01	a	7.61
repl_01	a	7.31
repl_01	a	7.82
repl_01	a	7.13
repl_01	a	7.3
repl_01	a	9.17
repl_01	a	8.22
repl_01	a	6.57
repl_01	a	7.77
repl_01	a	8.24
repl_01	a	6.94
repl_01	a	9.69
repl_01	a	8.17
repl_01	a	8.5
repl_01	a	8.7
repl_01	a	7.46
repl_01	a	5.63
repl_01	a	5.92
repl_01	a	7.48
repl_01	a	5.76
repl_01	a	6.89
repl_01	a	6.75
repl_01	a	8.14
repl_01	a	7.9
repl_01	a	7.99
repl_01	a	7.65
repl_01	a	7.47
repl_01	a	7.24
repl_01	a	8.07
repl_01	a	7.11
repl_01	a	7.61
repl_01	a	6.97
repl_01	a	8.06
repl_01	a	6.44
repl_01	a	6.96
repl_01	a	5.92
repl_01	a	6.05
repl_01	a	8.28
repl_01	a	6.01
repl_01	a	6.42
repl_01	a	7.37
repl_01	a	6.46
repl_01	a	7.2
repl_01	a	6.83
repl_01	a	6.59
repl_01	a	7.36
repl_01	a	7.15
repl_01	a	8.55
repl_01	a	7.35
repl_01	a	7.48
repl_01	a	7.7
repl_01	a	8.01
repl_01	a	7.79
repl_01	a	6.51
repl_01	a	6.29
repl_01	a	6.23
repl_01	a	6.3
repl_01	a	8.76
repl_01	a	6.16
repl_01	a	8.46
repl_01	a	7.29
repl_01	a	6.93
repl_01	a	6.58
repl_01	a	8.31
repl_01	a	8.31
repl_01	a	8.06
repl_01	a	7.49
repl_01	b	10
repl_01	b	8.98
repl_01	b	11.04
repl_01	b	11.84
repl_01	b	11.26
repl_01	b	10.19
repl_01	b	12.07
repl_01	b	10.46
repl_01	b	10.55
repl_01	b	12.23
repl_01	b	10.88
repl_01	b	11.69
repl_01	b	10.63
repl_01	b	11.85
repl_01	b	9.58
repl_01	b	10.22
repl_01	b	12.62
repl_01	b	11.44
repl_01	b	11.36
repl_01	b	13.17
repl_01	b	11.48
repl_01	b	11.46
repl_01	b	12.91
repl_01	b	9.65
repl_01	b	11.93
repl_01	b	13.01
repl_01	b	10.76
repl_01	b	10.24
repl_01	b	9.61
repl_01	b	13.02
repl_01	b	11.81
repl_01	b	9.76
repl_01	b	11.06
repl_01	b	9.57
repl_01	b	9.6
repl_01	b	9.03
repl_01	b	9.08
repl_01	b	9.68
repl_01	b	10.57
repl_01	b	7.03
repl_01	b	9.86
repl_01	b	8.14
repl_01	b	10.4
repl_01	b	8.21
repl_01	b	9.17
repl_01	b	10.85
repl_01	b	8.13
repl_01	b	8.66
repl_01	b	8.74
repl_01	b	9
repl_01	b	10.35
repl_01	b	9.9
repl_01	b	10.63
repl_01	b	10.58
repl_01	b	10.85
repl_01	b	11.4
repl_01	b	11.63
repl_01	b	12.26
repl_01	b	10.72
repl_01	b	10.03
repl_01	b	10.93
repl_01	b	9.05
repl_01	b	9.73
repl_01	b	8.29
repl_01	b	11.37
repl_01	b	10.49
repl_01	b	9.36
repl_01	b	10.9
repl_01	b	10.19
repl_01	b	9.45
repl_01	b	9.81
repl_01	b	10.77
repl_01	b	10.07
repl_01	b	13.41
repl_01	b	9.67
repl_01	b	11.18
repl_01	b	12.21
repl_01	b	9.32
repl_01	b	9.79
repl_01	b	10.56
repl_01	b	11.37
repl_01	b	12.65
repl_01	b	11.13
repl_01	b	11.75
repl_01	b	10.65
repl_01	b	10.77
repl_01	b	10.28
repl_01	b	10.75
repl_01	b	10.88
repl_01	b	10.94
repl_01	b	10.74
repl_01	b	10.41
repl_01	b	11.89
repl_01	b	11.73
repl_01	b	10.84
repl_01	b	9.84
repl_01	b	10.86
repl_01	b	9.57
repl_01	b	10.31
repl_01	b	10.96
repl_01	b	11.44
repl_01	b	10.56
repl_01	b	10.56
repl_01	b	10.86
repl_01	b	9.36
repl_01	b	10.9
repl_01	b	6.92
repl_01	b	6.9
repl_01	b	7.71
repl_01	b	7.37
repl_01	b	7.71
repl_01	b	8.16
repl_01	b	6.11
repl_01	b	10.08
repl_01	b	11.84
repl_01	b	10.34
repl_01	b	10.71
repl_01	b	10.56
repl_01	b	10.48
repl_01	b	10.65
repl_01	b	9.08
repl_01	b	10.11
repl_01	b	9.36
repl_01	b	9.21
repl_01	b	10.69
repl_01	b	10.84
repl_01	b	8.01
repl_01	b	10.16
repl_01	b	10.72
repl_01	b	10.87
repl_01	b	10.65
repl_01	b	8.78
repl_01	b	9.98
repl_01	b	9.98
repl_01	b	8.81
repl_01	b	9.57
repl_01	b	9.4
repl_01	b	9
repl_01	b	6.27
repl_01	b	5.65
repl_01	b	6.05
repl_01	b	5.25
repl_01	b	6.05
repl_01	b	4.37
repl_01	b	5.43
repl_01	b	3.51
repl_01	b	3.58
repl_01	b	3.2
repl_01	b	3.9
repl_01	b	3.5
repl_01	b	5.14
repl_01	b	4.42
repl_01	b	4.06
repl_01	b	3.83
repl_01	b	5.77
repl_01	b	7.89
repl_01	b	3.9
repl_01	b	5.45
repl_01	b	4.41
repl_01	b	4.9
repl_01	b	5.32
repl_01	b	4.65
repl_01	b	5.89
repl_01	b	7.95
repl_01	b	6.13
repl_01	b	5.25
repl_01	b	6.85
repl_01	b	8.21
repl_01	b	8.61
repl_01	b	7.79
repl_01	b	7.7
repl_01	b	7.77
repl_01	b	6.38
repl_01	b	6.5
repl_01	b	7.28
repl_01	b	5.96
repl_01	b	5.9
repl_01	b	5.5
repl_01	b	5.45
repl_01	b	5.84
repl_01	b	7.43
repl_01	b	7.59
repl_01	b	7.05
repl_01	b	7.09
repl_01	b	7.31
repl_01	b	7.69
repl_01	b	7.69
repl_01	b	7.11
repl_01	b	8.16
repl_01	b	7.94
repl_01	b	5.71
repl_01	b	4.76
repl_01	b	6.11
repl_01	b	8.35
repl_01	b	8.05
repl_01	b	9.01
repl_01	b	6.78
repl_01	b	6.64
repl_01	b	3.58
repl_01	b	3.74
repl_01	b	3.28
repl_01	b	6.85
repl_01	b	4.36
repl_01	b	3.65
repl_01	b	3.2
repl_01	b	3.63
repl_01	b	3.94
repl_01	b	4.85
repl_01	b	4.72
repl_01	b	3.77
repl_01	b	6.77
repl_01	b	3.89
repl_01	b	3.31
repl_01	b	4.69
repl_01	b	3.59
repl_01	b	4.54
repl_01	b	3.69
repl_01	b	4.21
repl_01	b	3.64
repl_01	b	4.01
repl_01	b	3.96
repl_01	b	4.08
repl_01	b	5.32
repl_01	b	3.6
repl_01	b	3.58
repl_01	b	3.75
repl_01	b	4.86
repl_01	b	4.28
repl_01	b	4.79
repl_01	b	3.83
repl_01	b	3.43
repl_01	b	4.16
repl_01	b	3.6
repl_01	b	3.96
repl_01	b	3.24
repl_01	b	3.57
repl_01	b	5.03
repl_01	b	3.53
repl_01	b	3.59
repl_01	b	3.82
repl_01	b	4.12
repl_01	b	4.04
repl_01	b	3.99
repl_01	b	3.73
repl_01	b	4.39
repl_01	b	4.19
repl_01	b	3.71
repl_01	b	3.77
repl_01	b	3.73
repl_01	b	4.16
repl_01	b	3.3
repl_01	b	4.33
repl_01	b	4.12
repl_01	b	4.1
repl_01	b	3.44
repl_01	b	4.18
repl_01	b	4.32
repl_01	b	4.32
repl_01	b	3.66
repl_01	b	4.77
repl_01	b	4.29
repl_01	b	6.14
repl_01	b	5.18
repl_01	b	4.1
repl_01	b	5.48
repl_01	b	6.76
repl_01	b	6.37
repl_01	b	6.21
repl_01	b	4.72
repl_01	b	5.79
repl_01	b	5.79
repl_01	b	5.64
repl_01	b	8.02
repl_01	b	5.86
repl_01	b	5.27
repl_01	b	5.01
repl_01	b	4.07
repl_01	b	4.52
repl_01	b	6.59
repl_01	b	5.32
repl_01	b	6.77
repl_01	b	5.19
repl_01	b	4.45
repl_01	b	4.84
repl_01	b	5.03
repl_01	b	6.04
repl_01	b	6.05
repl_01	b	6.77
repl_01	b	3.88
repl_01	b	4.75
repl_01	b	6.88
repl_01	b	6.31
repl_01	b	6.16
repl_01	b	5.75
repl_01	b	4.25
repl_01	b	5.53
repl_01	b	6.38
repl_01	b	4.67
repl_01	b	6.08
repl_01	b	6.54
repl_01	b	5.56
repl_01	b	7.59
repl_01	b	4.35
repl_01	b	3.88
repl_01	b	5.32
repl_01	b	4.08
repl_01	b	3.69
repl_01	b	5.77
repl_01	b	5.08
repl_01	b	4.85
repl_01	b	4.43
repl_01	b	4.45
repl_01	b	4.68
repl_01	b	5.39
repl_01	b	5.87
repl_01	b	4.56
repl_01	b	3.53
repl_01	b	4.08
repl_01	b	3.38
repl_01	b	5.42
repl_01	b	4.12
repl_01	b	3.53
repl_01	b	3.74
repl_01	b	3.85
repl_01	b	5.44
repl_01	b	4.55
repl_01	b	3.56
repl_01	b	3.37
repl_01	b	3.95
repl_01	b	3.98
repl_01	b	3.36
repl_01	b	3.36
repl_01	b	4.55
repl_01	b	4.16
repl_01	b	3.64
repl_01	b	4.19
repl_01	b	3.66
repl_01	b	3.31
repl_01	b	5.37
repl_01	b	4.2
repl_01	b	4.73
repl_01	b	3.39
repl_01	b	3.44
repl_01	b	3.95
repl_01	b	5.58
repl_01	b	4.17
repl_01	b	3.88
repl_01	b	3.6
repl_01	b	4.26
repl_01	b	4.61
repl_01	b	6.63
repl_01	b	6.3
repl_01	b	5.58
repl_01	b	4.46
repl_01	b	4.61
repl_01	b	4.92
repl_01	b	3.85
repl_01	b	3.52
repl_01	b	3.78
repl_01	b	4.97
repl_01	b	4.23
repl_01	b	3.87
repl_01	b	4.25
repl_01	b	3.85
repl_01	b	4.46
repl_01	b	4.17
repl_01	b	3.43
repl_01	b	4.25
repl_01	b	4.4
repl_01	b	4.84
repl_01	b	3.34
repl_01	b	4.71
repl_01	b	3.72
repl_01	b	5.03
repl_01	b	5.2
repl_01	b	6.84
repl_01	b	3.82
repl_01	b	6.01
repl_01	b	4.5
repl_01	b	4.54
repl_01	b	4.69
repl_01	b	4.7
repl_01	b	3.34
repl_01	b	4.28
repl_01	b	3.98
repl_01	b	3.96
repl_01	b	4.02
repl_01	b	3.7
repl_01	b	3.96
repl_01	b	4.23
repl_01	b	3.9
repl_01	b	4.16
repl_01	b	4.97
repl_01	b	5.78
repl_01	b	5.25
repl_01	b	4.96
repl_01	b	5.38
repl_01	b	7.41
repl_01	b	6.66
repl_01	b	7.41
repl_01	b	6.14
repl_01	b	4.82
repl_01	b	4.16
repl_01	b	5.64
repl_01	b	4
repl_01	b	4.23
repl_01	b	3.83
repl_01	b	4.23
repl_01	b	6.63
repl_01	b	5.96
repl_01	b	6.64
repl_01	b	6.75
repl_01	b	5.33
repl_01	b	5.83
repl_01	b	6.08
repl_01	b	5.93
repl_01	b	4.89
repl_01	b	3.99
repl_01	b	4.66
repl_01	b	3.36
repl_01	b	3.65
repl_01	b	4.81
repl_01	b	4.97
repl_01	b	6.52
repl_01	b	5.19
repl_01	b	5.69
repl_01	b	3.96
repl_01	b	6.31
repl_01	b	7.19
repl_01	b	5.95
repl_01	b	6.39
repl_01	b	6.94
repl_01	b	6.39
repl_01	b	7.45
repl_01	b	6.21
repl_01	b	6.22
repl_01	b	5.57
repl_01	b	5.24
repl_01	b	5.51
repl_01	b	5
repl_01	b	6.22
repl_01	b	6.91
repl_01	b	5.76
repl_01	b	6.92
repl_01	b	6.95
repl_01	b	6.26
repl_01	b	6.97
repl_01	b	5.17
repl_01	b	3.12
repl_01	b	4.07
repl_01	b	3.27
repl_01	b	4.23
repl_01	b	4.28
repl_01	b	4.12
repl_01	b	5.2
repl_01	b	4.06
repl_01	b	4.86
repl_01	b	4.03
repl_01	b	3.8
repl_01	b	4.68
repl_01	b	3.76
repl_01	b	6.31
repl_01	b	5.61
repl_01	b	6.34
repl_01	b	6.07
repl_01	b	6.31
repl_01	b	6.6
repl_01	b	5.37
repl_01	b	5.67
repl_01	b	3.59
repl_01	b	3.46
repl_01	b	5.87
repl_01	b	6.36
repl_01	b	6.07
repl_01	b	5.22
repl_01	b	5.04
repl_01	b	6.17
repl_01	b	5.35
repl_01	b	3.87
repl_01	b	4.56
repl_01	b	4.68
repl_01	b	4.69
repl_01	b	5.4
repl_01	b	4.74
repl_01	b	6.03
repl_01	b	5.34
repl_01	b	3.37
repl_01	b	4.95
repl_01	b	3.99
repl_01	b	4.7
repl_01	b	5.35
repl_01	b	4.61
repl_01	b	5.33
repl_01	b	5.06
repl_01	b	3.65
repl_01	b	5.14
repl_01	b	3.7
repl_01	b	5.07
repl_01	b	5.94
repl_01	b	4
repl_01	b	5.93
repl_01	b	5.99
repl_01	b	6.24
repl_01	b	4.68
repl_01	b	6.94
repl_01	b	6.33
repl_01	b	4.87
repl_01	b	5.75
repl_01	b	4.69
repl_01	b	5.11
repl_01	b	4.1
repl_01	b	4.18
repl_01	b	3.91
repl_01	b	3.9
repl_01	b	4.01
repl_01	b	4.31
repl_01	b	6.01
repl_01	b	6.06
repl_01	b	5.69
repl_01	b	4.25
repl_01	b	5.1
repl_01	b	4.75
repl_01	b	5.98
repl_01	b	4.54
repl_01	b	5.37
repl_01	b	6.56
repl_01	b	6.3
repl_01	b	6.1
repl_01	b	5.98
repl_01	b	6.37
repl_01	b	6.35
repl_01	b	6.82
repl_01	b	6.9
repl_01	b	6.19
repl_01	b	5.39
repl_01	b	6.92
repl_01	b	5.19
repl_01	b	4.75
repl_01	b	4.51
repl_01	b	4.74
repl_01	b	5.55
repl_01	b	6.52
repl_01	b	6.08
repl_01	b	6.68
repl_01	b	6.47
repl_01	b	9.17
repl_01	b	9.02
repl_01	b	7.81
repl_01	b	7.47
repl_01	b	8.08
repl_01	b	7.26
repl_01	b	7.49
repl_01	b	8.14
repl_01	b	7.41
repl_01	b	9.14
repl_01	b	7.93
repl_01	b	8.14
repl_01	b	7.7
repl_01	b	7.36
repl_01	b	7.06
repl_01	b	6.81
repl_01	b	7.27
repl_01	b	7.61
repl_01	b	7.31
repl_01	b	7.82
repl_01	b	7.13
repl_01	b	7.3
repl_01	b	9.17
repl_01	b	8.22
repl_01	b	6.57
repl_01	b	7.77
repl_01	b	8.24
repl_01	b	6.94
repl_01	b	9.69
repl_01	b	8.17
repl_01	b	8.5
repl_01	b	8.7
repl_01	b	7.46
repl_01	b	5.63
repl_01	b	5.92
repl_01	b	7.48
repl_01	b	5.76
repl_01	b	6.89
repl_01	b	6.75
repl_01	b	8.14
repl_01	b	7.9
repl_01	b	7.99
repl_01	b	7.65
repl_01	b	7.47
repl_01	b	7.24
repl_01	b	8.07
repl_01	b	7.11
repl_01	b	7.61
repl_01	b	6.97
repl_01	b	8.06
repl_01	b	6.44
repl_01	b	6.96
repl_01	b	5.92
repl_01	b	6.05
repl_01	b	8.28
repl_01	b	6.01
repl_01	b	6.42
repl_01	b	7.37
repl_01	b	6.46
repl_01	b	7.2
repl_01	b	6.83
repl_01	b	6.59
repl_01	b	7.36
repl_01	b	7.15
repl_01	b	8.55
repl_01	b	7.35
repl_01	b	7.48
repl_01	b	7.7
repl_01	b	8.01
repl_01	b	7.79
repl_01	b	6.51
repl_01	b	6.29
repl_01	b	6.23
repl_01	b	6.3
repl_01	b	8.76
repl_01	b	6.16
repl_01	b	8.46
repl_01	b	7.29
repl_01	b	6.93
repl_01	b	6.58
repl_01	b	8.31
repl_01	b	8.31
repl_01	b	8.06
repl_01	b	7.49
repl_01	b	10.29
repl_01	b	11.6
repl_01	b	11.55
repl_01	b	8.27
repl_01	b	7.11
repl_01	b	8.32
repl_01	b	6.43
repl_01	b	9.43
repl_01	b	9.37
repl_01	b	8.98
repl_01	b	10.33
repl_01	b	8.67
repl_01	b	10.14
repl_01	b	10.04
repl_01	b	8.85
repl_01	b	8.8
repl_01	b	8.57
repl_01	b	8.69
repl_01	b	9.78
repl_01	b	8.64
repl_01	b	6.85
repl_01	b	6.73
repl_01	b	10.49
repl_01	b	14.73
repl_01	b	13.92
repl_01	b	10.67
repl_01	b	10.94
repl_01	b	11.1
repl_01	b	11.01
repl_01	b	10.13
repl_01	b	9.93
repl_01	b	10.27
repl_01	b	9.84
repl_01	b	11.49
repl_01	b	11.16
repl_01	b	11.43
repl_01	b	10.8
repl_01	b	10.33
repl_01	b	11.25
repl_01	b	10.24
repl_01	b	11.22
repl_01	b	10.15
repl_01	b	10.88
repl_01	b	11.65
repl_01	b	11.31
repl_01	b	10.78
repl_01	b	11.33
repl_01	b	10.85
repl_01	b	10.81
repl_01	b	11.85
repl_01	b	10.35
repl_01	b	11.36
repl_01	b	10.61
repl_01	b	10.31
repl_01	b	9.9
repl_01	b	9.95
repl_01	b	9.95
repl_01	b	10.11
repl_01	b	10.08
repl_01	b	9.75
repl_01	b	12.48
repl_01	b	10.66
repl_01	b	10.78
repl_01	b	10.75
repl_01	b	11.43
repl_01	b	10.35
repl_01	b	10.51
repl_01	b	10.71
repl_01	b	10.2
repl_01	b	10.88
repl_01	b	9.19
repl_01	b	10.5
repl_01	b	9.9
repl_01	b	11.53
repl_01	b	11.11
repl_01	b	12.63
repl_01	b	10.42
repl_01	b	13.61
repl_01	b	14.33
repl_01	b	15.25
repl_01	b	12.87
repl_01	b	15.57
repl_01	b	15.31
repl_01	b	13.64
repl_01	b	14.3
repl_01	b	14.51
repl_01	b	15.68
repl_01	b	16.2
repl_01	b	15.05
repl_01	b	15.21
repl_01	b	16.4
repl_01	b	16.47
repl_01	b	13.99
repl_01	b	15.59
repl_01	b	14.84
repl_01	b	13.75
repl_01	b	16
repl_01	b	15.15
repl_01	b	13.55
repl_01	b	15.53
repl_01	b	15.5
repl_01	b	15.97
repl_01	b	17.46
repl_01	b	17.49
repl_01	b	15.48
repl_01	b	18
repl_01	b	13.44
repl_01	b	13.58
repl_01	b	16.16
repl_01	b	16.35
repl_01	b	11.36
repl_01	b	15.55
repl_01	b	18.46
repl_01	b	15.13
repl_01	b	12.72
repl_01	b	14.31
repl_01	b	14.83
repl_01	b	17.26
repl_01	b	16.41
repl_01	b	17.16
repl_01	b	17.52
repl_01	b	16.11
repl_01	b	14.82
repl_01	b	15.95
repl_01	b	16.66
repl_01	b	14.26
repl_01	b	13.4
repl_01	b	11.87
repl_01	b	15.08
repl_01	b	13.87
repl_01	b	15.47
repl_01	b	14.94
repl_01	b	16.98
repl_01	b	14.39
repl_01	b	14.05
repl_01	b	18.18
repl_01	b	14.68
repl_01	b	13.43
repl_01	b	13.33
repl_01	b	16.77
repl_01	b	16.55
repl_01	b	16.59
repl_01	b	15.56
repl_01	b	12.24
repl_01	b	15.24
repl_01	b	14.47
repl_01	b	14.31
repl_01	b	17.47
repl_01	b	13.7
repl_01	b	15.94
repl_01	b	11.81
repl_01	b	11.37
repl_01	b	16.69
repl_01	b	14.75
repl_01	b	17.03
repl_01	b	16.93
repl_01	b	16.24
repl_01	b	15.46
repl_01	b	16.12
repl_01	b	14.57
repl_01	b	16.68
repl_01	b	13.2
repl_01	b	12.7
repl_01	b	14.37
repl_01	b	16.6
repl_01	b	15.8
repl_01	b	14.28
repl_01	b	15.73
repl_01	b	16.57
repl_01	b	15.17
repl_01	b	16.49
repl_01	b	14.32
repl_01	b	16.03
repl_01	b	15.78
repl_01	b	16.96
repl_01	b	14.12
repl_01	b	15.99
repl_01	b	15.48
repl_01	b	15.89
repl_01	b	11.3
repl_01	b	12.2
repl_01	b	12.56
repl_01	b	14.32
repl_01	b	14.34
repl_01	b	14.45
repl_01	b	15.86
repl_01	b	15.16
repl_01	b	16.08
repl_01	b	15.93
repl_01	b	15.77
repl_01	b	14.67
repl_01	b	12.57
repl_01	b	16.05
repl_01	b	16.87
repl_01	b	18.51
repl_01	b	15.56
repl_01	b	14.9
repl_01	b	12.69
repl_01	b	14.83
repl_01	b	16.78
repl_01	b	13.44
repl_01	b	12.5
repl_01	b	15.91
repl_01	b	14.93
repl_01	b	15.94
repl_01	b	17.54
repl_01	b	16.69
repl_01	b	15.76
repl_01	b	17.34
repl_01	b	16.54
repl_01	b	16.13
repl_01	b	13.74
repl_01	b	12.75
repl_01	b	12.02
repl_01	b	16.21
repl_01	b	13.49
repl_01	b	12.56
repl_01	b	16.38
repl_01	b	14.32
repl_01	b	16.85
repl_01	b	15.84
repl_01	b	20.27
repl_01	b	18.38
repl_01	b	19.4
repl_01	b	16.54
repl_01	b	18.37
repl_01	b	14.94
repl_01	b	15.56
repl_01	b	13.35
repl_01	b	12.5
repl_01	b	10.68
repl_01	b	14.48
repl_01	b	12.06
repl_01	b	10.97
repl_01	b	12.57
repl_01	b	11.02
repl_01	b	10.75
repl_01	b	10.11
repl_01	b	12.46
repl_01	b	11.71
repl_01	b	11.89
repl_01	b	10.51
repl_01	b	11.37
repl_01	b	10.91
repl_01	b	10.62
repl_01	b	10.73
repl_01	b	11.81
repl_01	b	14.19
repl_01	b	12.32
repl_01	b	13.6
repl_01	b	7.14
repl_01	b	5.87
repl_01	b	7.66
repl_01	b	15.08
repl_01	b	16.81
repl_01	b	13.09
repl_01	b	14.6
repl_01	b	16.29
repl_01	b	14.28
repl_01	b	15.5
repl_01	b	18.7
repl_01	b	14.36
repl_01	b	14.75
repl_01	b	14.61
repl_01	b	15.64
repl_01	b	14.61
repl_01	b	14.3
repl_01	b	15.8
repl_01	b	15.19
repl_01	b	15.84
repl_01	b	11.02
repl_01	b	10.35
repl_01	b	11.59
repl_01	b	10.32
repl_01	b	10.24
repl_01	b	11.37
repl_01	b	11.43
repl_01	b	11.34
repl_01	b	10.82
repl_01	b	10.87
repl_01	b	10.64
repl_01	b	10.84
repl_01	b	11.42
repl_01	b	10.83
repl_01	b	11.89
repl_01	b	12.19
repl_01	b	11.83
repl_01	b	12.16
repl_01	b	10.86
repl_01	b	11.3
repl_01	b	11.98
repl_01	b	12.29
repl_01	b	12.88
repl_01	b	14.47
repl_01	b	16.65
repl_01	b	17.29
repl_01	b	15.76
repl_01	b	16.23
repl_01	b	16.38
repl_01	b	16.96
repl_01	b	16.73
repl_01	b	16.62
repl_01	b	16.96
repl_01	b	16.53
repl_01	b	16.54
repl_01	b	16.69
repl_01	b	16.24
repl_01	b	14.44
repl_01	b	13.35
repl_01	b	15.67
repl_01	b	14.5
repl_01	b	16.3
repl_01	b	14.73
repl_01	b	15.36
repl_01	b	14.67
repl_01	b	15.5
repl_01	b	15.1
repl_01	b	17.62
repl_01	b	14.91
repl_01	b	15.58
repl_01	b	12.46
repl_01	b	15.58
repl_01	b	12.52
repl_01	b	13.93
repl_01	b	16.72
repl_01	b	17.25
repl_01	b	16.78
repl_01	b	17.48
repl_01	b	16.02
repl_01	b	17.63
repl_01	b	18.62
repl_01	b	18.02
repl_01	b	16.25
repl_01	b	16.67
repl_01	b	16.27
repl_01	b	18.21
repl_01	b	17.87
repl_01	b	15.11
repl_01	b	12.79
repl_01	b	11.54
repl_01	b	11.13
repl_01	b	13.21
repl_01	b	12.67
repl_01	b	11.72
repl_01	b	13.5
repl_01	b	13.23
repl_01	b	11.94
repl_01	b	10.23
repl_01	b	11.86
repl_01	b	10.12
repl_01	b	11.28
repl_01	b	10.96
repl_01	b	8.88
repl_01	b	8.61
repl_01	b	10.87
repl_01	b	9.43
repl_01	b	10.24
repl_01	b	10.2
repl_01	b	9.66
repl_01	b	10.09
repl_01	b	9.61
repl_01	b	8.01
repl_01	b	9.76
repl_01	b	9.43
repl_01	b	9.99
repl_01	b	11.8
repl_01	b	11.34
repl_01	b	10.26
repl_01	b	10.91
repl_01	b	12.46
repl_01	b	11.57
repl_01	b	13.1
repl_01	b	11.9
repl_01	b	13.87
repl_01	b	15.09
repl_01	b	12
repl_01	b	11.56
repl_01	b	11.36
repl_01	b	11.08
repl_01	b	12.58
repl_01	b	12.47
repl_01	b	13.8
repl_01	b	12.14
repl_01	b	15.41
repl_01	b	15.16
repl_01	b	16.04
repl_01	b	17.18
repl_01	b	16.73
repl_01	b	15.46
repl_01	b	17.44
repl_01	b	15.52
repl_01	b	15.06
repl_01	b	15.25
repl_01	b	15.52
repl_01	b	11.95
repl_01	b	11.37
repl_01	b	13.1
repl_01	b	14.43
repl_01	b	16.02
repl_01	b	15.23
repl_01	b	17.16
repl_01	b	14.44
repl_01	b	11.79
repl_01	b	11.78
repl_01	b	9.86
repl_01	b	11.14
repl_01	b	10.96
repl_01	b	9.5
repl_01	b	10.91
repl_01	b	10.05
repl_01	b	11.8
repl_01	b	10.83
repl_01	b	10.2
repl_01	b	10.7
repl_01	b	9.08
repl_01	b	8.67
repl_01	b	9.2
repl_01	b	10.16
repl_01	b	9.8
repl_01	b	9.14
repl_01	b	11.75
repl_01	b	9.61
repl_01	b	9.28
repl_01	b	9.11
repl_01	b	9.58
repl_01	b	10.78
repl_01	b	11.09
repl_01	b	17.03
repl_01	b	14.58
repl_01	b	14.73
repl_01	b	15.2
repl_01	b	15.39
repl_01	b	15.19
repl_01	b	16.2
repl_01	b	14.9
repl_01	b	11.2
repl_01	b	10.88
repl_01	b	9.69
repl_01	b	10.27
repl_01	b	10.6
repl_01	b	12.29
repl_01	b	11.03
repl_01	b	12.57
repl_01	b	10.04
repl_01	b	11.1
repl_01	b	12.48
repl_01	b	10.29
repl_01	b	9.29
repl_01	b	8.85
repl_01	b	9.88
repl_01	b	8.19
repl_01	b	10.34
repl_01	b	11.98
repl_01	b	16.09
repl_01	b	13.41
repl_01	b	15.46
repl_01	b	15.53
repl_01	b	15.69
repl_01	b	15.84
repl_01	b	15.7
repl_01	b	15.78
repl_01	b	14.9
repl_01	b	16.75
repl_01	b	16.13
repl_01	b	17.33
repl_01	b	15.67
repl_01	b	17.73
repl_01	b	15.65
repl_01	b	16.72
repl_01	b	17.28
repl_01	b	14.48
repl_01	b	15.84
repl_01	b	16.13
repl_01	b	9.81
repl_01	b	11.56
repl_01	b	15.87
repl_01	b	15.73
repl_01	b	17.43
repl_01	b	17.86
repl_01	b	15.57
repl_01	b	16.43
repl_01	b	15.53
repl_01	b	17.29
repl_01	b	15.01
repl_01	b	15.01
repl_01	b	14.13
repl_01	b	14.51
repl_01	b	15.56
repl_01	b	15.15
repl_01	b	14.56
repl_01	b	14.3
repl_01	b	14.7
repl_01	b	14.73
repl_01	b	15.35
repl_01	b	14.94
repl_01	b	14.93
repl_01	b	14.84
repl_01	b	15.96
repl_01	b	13.46
repl_01	b	13.92
repl_01	b	14.65
repl_01	b	15.23
repl_01	b	15.18
repl_01	b	15.82
repl_01	b	16.15
repl_01	b	15.65
repl_01	b	15.86
repl_01	b	14.27
repl_01	b	15.34
repl_01	b	16.37
repl_01	b	16.25
repl_01	b	13.74
repl_01	b	14.77
repl_01	b	15.13
repl_01	b	14.69
repl_01	b	16.09
repl_01	b	14.51
repl_01	b	15.79
repl_01	b	15.11
repl_01	b	15.37
repl_01	b	12.23
repl_01	b	12.56
repl_01	b	15.65
repl_01	b	16.37
repl_01	b	15.42
repl_01	b	16.52
repl_01	b	15.43
repl_01	b	15.37
repl_01	b	15.01
repl_01	b	16.33
repl_01	b	15.37
repl_01	b	15.42
repl_01	b	13.37
repl_01	b	15.29
repl_01	b	14.88
repl_01	b	15.12
repl_01	b	14.45
repl_01	b	16.39
repl_01	b	14.8
repl_01	b	15.61
repl_01	b	14.59
repl_01	b	13.95
repl_01	b	13.57
repl_01	b	15.34
repl_01	b	15.71
repl_01	b	15.04
repl_01	b	14.52
repl_01	b	15.62
repl_01	b	13.13
repl_01	b	13.1
repl_01	b	16.17
repl_01	b	14.59
repl_01	b	15.84
repl_01	b	14.86
repl_01	b	12.27
repl_01	b	9.08
repl_01	b	8.78
repl_01	b	10.27
repl_01	b	12.17
repl_01	b	11.85
repl_01	b	11.51
repl_01	b	11.44
repl_01	b	11.71
repl_01	b	12.36
repl_01	b	11.41
repl_01	b	9.28
repl_01	b	11.68
repl_01	b	10.72
repl_01	b	14.58
repl_01	b	15.25
repl_01	b	15.24
repl_01	b	14.34
repl_01	b	14.6
repl_01	b	15.55
repl_01	b	15.23
repl_01	b	15.79
repl_01	b	15.24
repl_01	b	12.72
repl_01	b	15.28
repl_01	b	14.33
repl_01	b	14.35
repl_01	b	13.74
repl_01	b	13.59
repl_01	b	13.71
repl_01	b	15.36
repl_01	b	12.61
repl_01	b	14.02
repl_01	b	13.8
repl_01	b	14.67
repl_01	b	13.85
repl_01	b	15.75
repl_01	b	14.61
repl_01	b	13.59
repl_01	b	15.89
repl_01	b	14.84
repl_01	b	15.57
repl_01	b	13.21
repl_01	b	13.75
repl_01	b	13.07
repl_01	b	14.79
repl_01	b	14.41
repl_01	b	15.2
repl_01	b	15.8
repl_01	b	14.16
repl_01	b	15.88
repl_01	b	15.42
repl_01	b	15.55
repl_01	b	14.72
repl_01	b	14.09
repl_01	b	14.63
repl_01	b	14.64
repl_01	b	15.75
repl_01	b	16.06
repl_01	b	14.55
repl_01	b	15.16
repl_01	b	14.82
repl_01	b	14.13
repl_01	b	12.95
repl_01	b	10.43
repl_01	b	11.83
repl_01	b	14.94
repl_01	b	14.17
repl_01	b	14.69
repl_01	b	13.85
repl_01	b	14.07
repl_01	b	14.42
repl_01	b	13.82
repl_01	b	15.14
repl_01	b	14.08
repl_01	c	10
repl_01	c	8.98
repl_01	c	11.04
repl_01	c	11.84
repl_01	c	11.26
repl_01	c	10.19
repl_01	c	12.07
repl_01	c	10.46
repl_01	c	10.55
repl_01	c	12.23
repl_01	c	10.88
repl_01	c	11.69
repl_01	c	10.63
repl_01	c	11.85
repl_01	c	9.58
repl_01	c	10.22
repl_01	c	12.62
repl_01	c	11.44
repl_01	c	11.36
repl_01	c	13.17
repl_01	c	11.48
repl_01	c	11.46
repl_01	c	12.91
repl_01	c	9.65
repl_01	c	11.93
repl_01	c	13.01
repl_01	c	10.76
repl_01	c	10.24
repl_01	c	9.61
repl_01	c	13.02
repl_01	c	11.81
repl_01	c	9.76
repl_01	c	11.06
repl_01	c	9.57
repl_01	c	9.6
repl_01	c	9.03
repl_01	c	9.08
repl_01	c	9.68
repl_01	c	10.57
repl_01	c	7.03
repl_01	c	9.86
repl_01	c	8.14
repl_01	c	10.4
repl_01	c	8.21
repl_01	c	9.17
repl_01	c	10.85
repl_01	c	8.13
repl_01	c	8.66
repl_01	c	8.74
repl_01	c	9
repl_01	c	10.35
repl_01	c	9.9
repl_01	c	10.63
repl_01	c	10.58
repl_01	c	10.85
repl_01	c	11.4
repl_01	c	11.63
repl_01	c	12.26
repl_01	c	10.72
repl_01	c	10.03
repl_01	c	10.93
repl_01	c	9.05
repl_01	c	9.73
repl_01	c	8.29
repl_01	c	11.37
repl_01	c	10.49
repl_01	c	9.36
repl_01	c	10.9
repl_01	c	10.19
repl_01	c	9.45
repl_01	c	9.81
repl_01	c	10.77
repl_01	c	10.07
repl_01	c	13.41
repl_01	c	9.67
repl_01	c	11.18
repl_01	c	12.21
repl_01	c	9.32
repl_01	c	9.79
repl_01	c	10.56
repl_01	c	11.37
repl_01	c	12.65
repl_01	c	11.13
repl_01	c	11.75
repl_01	c	10.65
repl_01	c	10.77
repl_01	c	10.28
repl_01	c	10.75
repl_01	c	10.88
repl_01	c	10.94
repl_01	c	10.74
repl_01	c	10.41
repl_01	c	11.89
repl_01	c	11.73
repl_01	c	10.84
repl_01	c	9.84
repl_01	c	10.86
repl_01	c	9.57
repl_01	c	10.31
repl_01	c	10.96
repl_01	c	11.44
repl_01	c	10.56
repl_01	c	10.56
repl_01	c	10.86
repl_01	c	9.36
repl_01	c	10.9
repl_01	c	6.92
repl_01	c	6.9
repl_01	c	7.71
repl_01	c	7.37
repl_01	c	7.71
repl_01	c	8.16
repl_01	c	6.11
[truncated: 453,908 more rows]
