# Supplementary material for: Mechanistic basis of the dynamic response of TWIK1 ionic selectivity to pH
Source: Nat Commun. 2024 May 8;15:3849. doi: 10.1038/s41467-024-48067-w (PMC11079055; doi:10.1038/s41467-024-48067-w)
Supplement: Supplementary file 4 — Source Data [file 41467_2024_48067_MOESM4_ESM.zip › source_data/wt_GLU235_LYS246_low_pH.csv]

repl_01	a	5.06
repl_01	a	7.67
repl_01	a	6.69
repl_01	a	6.56
repl_01	a	5.85
repl_01	a	6.44
repl_01	a	5.5
repl_01	a	4.89
repl_01	a	6.05
repl_01	a	6.89
repl_01	a	7.89
repl_01	a	7.35
repl_01	a	7.29
repl_01	a	6.93
repl_01	a	7.09
repl_01	a	8.57
repl_01	a	7.51
repl_01	a	6.66
repl_01	a	6.13
repl_01	a	7.77
repl_01	a	6.42
repl_01	a	7.94
repl_01	a	7.53
repl_01	a	6.98
repl_01	a	7.58
repl_01	a	7.73
repl_01	a	6.81
repl_01	a	7.33
repl_01	a	6.79
repl_01	a	6.61
repl_01	a	7.06
repl_01	a	9.36
repl_01	a	7.05
repl_01	a	7.87
repl_01	a	7.34
repl_01	a	7.17
repl_01	a	7.58
repl_01	a	8.36
repl_01	a	6.9
repl_01	a	6.98
repl_01	a	7.06
repl_01	a	7.4
repl_01	a	7.21
repl_01	a	7.41
repl_01	a	6.96
repl_01	a	8.61
repl_01	a	6.86
repl_01	a	6.43
repl_01	a	7.66
repl_01	a	7.75
repl_01	a	6.39
repl_01	a	6.37
repl_01	a	6.81
repl_01	a	6.84
repl_01	a	6.79
repl_01	a	6.23
repl_01	a	6.86
repl_01	a	7.26
repl_01	a	7.02
repl_01	a	7.04
repl_01	a	7.54
repl_01	a	8.53
repl_01	a	7.37
repl_01	a	7.21
repl_01	a	8.12
repl_01	a	5.93
repl_01	a	6.21
repl_01	a	7.34
repl_01	a	7.26
repl_01	a	5.21
repl_01	a	6.9
repl_01	a	6.87
repl_01	a	6.25
repl_01	a	7.48
repl_01	a	6.76
repl_01	a	7.86
repl_01	a	7.1
repl_01	a	7.92
repl_01	a	7.07
repl_01	a	7.7
repl_01	a	7.47
repl_01	a	7.6
repl_01	a	6.98
repl_01	a	7.19
repl_01	a	7.64
repl_01	a	7.07
repl_01	a	6.77
repl_01	a	7.32
repl_01	a	7.05
repl_01	a	5.86
repl_01	a	5.47
repl_01	a	8.13
repl_01	a	7.67
repl_01	a	7.01
repl_01	a	7.35
repl_01	a	7.05
repl_01	a	9.86
repl_01	a	7.12
repl_01	a	7.57
repl_01	a	7.62
repl_01	a	7.52
repl_01	a	7.36
repl_01	a	6.69
repl_01	a	6.97
repl_01	a	7.26
repl_01	a	7.98
repl_01	a	7.13
repl_01	a	6.89
repl_01	a	7.98
repl_01	a	6.54
repl_01	a	6.02
repl_01	a	7.7
repl_01	a	6.86
repl_01	a	6.91
repl_01	a	8.9
repl_01	a	8.07
repl_01	a	7.71
repl_01	a	6.94
repl_01	a	5.86
repl_01	a	6.42
repl_01	a	7.24
repl_01	a	7.25
repl_01	a	6.73
repl_01	a	7.1
repl_01	a	7.25
repl_01	a	8.14
repl_01	a	6.85
repl_01	a	8.21
repl_01	a	6.76
repl_01	a	6.44
repl_01	a	7.16
repl_01	a	7.6
repl_01	a	7.37
repl_01	a	8.69
repl_01	a	8.41
repl_01	a	7.99
repl_01	a	7.94
repl_01	a	7
repl_01	a	6.96
repl_01	a	7.06
repl_01	a	7.56
repl_01	a	7.15
repl_01	a	6.95
repl_01	a	7.18
repl_01	a	7.44
repl_01	a	7.36
repl_01	a	6.84
repl_01	a	7.22
repl_01	a	5.26
repl_01	a	7.22
repl_01	a	7.39
repl_01	a	6.58
repl_01	a	7.64
repl_01	a	7.52
repl_01	a	7.7
repl_01	a	8.85
repl_01	a	6.63
repl_01	a	7.74
repl_01	a	8.86
repl_01	a	8.04
repl_01	a	7.54
repl_01	a	7.77
repl_01	a	7.74
repl_01	a	6.73
repl_01	a	7.45
repl_01	a	7.39
repl_01	a	8.17
repl_01	a	8.64
repl_01	a	7.08
repl_01	a	6.26
repl_01	a	7.47
repl_01	a	6.86
repl_01	a	6.84
repl_01	a	8.47
repl_01	a	7.75
repl_01	a	7.36
repl_01	a	6.82
repl_01	a	7.71
repl_01	a	8.12
repl_01	a	7.59
repl_01	a	7.28
repl_01	a	7.21
repl_01	a	7.53
repl_01	a	8.09
repl_01	a	7.28
repl_01	a	7.74
repl_01	a	7.73
repl_01	a	7.61
repl_01	a	7.43
repl_01	a	7.65
repl_01	a	7.24
repl_01	a	7.26
repl_01	a	7.42
repl_01	a	6.86
repl_01	a	6.94
repl_01	a	7.61
repl_01	a	7.76
repl_01	a	7.18
repl_01	a	7.28
repl_01	a	6.16
repl_01	a	7.23
repl_01	a	8.48
repl_01	a	7.69
repl_01	a	7.61
repl_01	a	6.75
repl_01	a	7.02
repl_01	a	7.57
repl_01	a	7.47
repl_01	a	7.01
repl_01	a	6.42
repl_01	a	7.72
repl_01	a	7.6
repl_01	a	7.27
repl_01	a	7.83
repl_01	a	6.63
repl_01	a	7.7
repl_01	a	7.38
repl_01	a	5.48
repl_01	a	7.21
repl_01	a	7.76
repl_01	a	10.31
repl_01	a	10.4
repl_01	a	7.43
repl_01	a	7.03
repl_01	a	8.75
repl_01	a	7.11
repl_01	a	7.39
repl_01	a	6.6
repl_01	a	7.68
repl_01	a	7.76
repl_01	a	7.47
repl_01	a	8.44
repl_01	a	6.44
repl_01	a	6.83
repl_01	a	7.1
repl_01	a	6.77
repl_01	a	6.74
repl_01	a	5.19
repl_01	a	7.16
repl_01	a	6.56
repl_01	a	6.77
repl_01	a	7
repl_01	a	7.04
repl_01	a	7.09
repl_01	a	7.44
repl_01	a	7.32
repl_01	a	7.28
repl_01	a	6.74
repl_01	a	7.13
repl_01	a	7.22
repl_01	a	6.07
repl_01	a	7.6
repl_01	a	6.5
repl_01	a	6.86
repl_01	a	7.83
repl_01	a	6.91
repl_01	a	7.56
repl_01	a	7.27
repl_01	a	6.84
repl_01	a	7.24
repl_01	a	7.43
repl_01	a	6.56
repl_01	a	6.48
repl_01	a	7.32
repl_01	a	7.31
repl_01	a	7.25
repl_01	a	5.88
repl_01	a	7.67
repl_01	a	7.45
repl_01	a	7.43
repl_01	a	7.03
repl_01	a	6.44
repl_01	a	9.12
repl_01	a	7.92
repl_01	a	5.98
repl_01	a	6.34
repl_01	a	7.49
repl_01	a	7.02
repl_01	a	7.71
repl_01	a	7.37
repl_01	a	6.08
repl_01	a	6.49
repl_01	a	7.39
repl_01	a	6.87
repl_01	a	7.25
repl_01	a	7.14
repl_01	a	7.88
repl_01	a	7.32
repl_01	a	7.19
repl_01	a	7.03
repl_01	a	6.64
repl_01	a	8.67
repl_01	a	7.9
repl_01	a	8.04
repl_01	a	7.5
repl_01	a	7.61
repl_01	a	8.04
repl_01	a	6.63
repl_01	a	7.24
repl_01	a	7.28
repl_01	a	7.25
repl_01	a	8.85
repl_01	a	8.22
repl_01	a	6.9
repl_01	a	8.23
repl_01	a	6.63
repl_01	a	6.82
repl_01	a	8.06
repl_01	a	8.05
repl_01	a	7.01
repl_01	a	7.86
repl_01	a	6.86
repl_01	a	7.46
repl_01	a	6.86
repl_01	a	7.37
repl_01	a	7.62
repl_01	a	6.46
repl_01	a	6.97
repl_01	a	9.99
repl_01	a	7.73
repl_01	a	7.6
repl_01	a	8.85
repl_01	a	9.07
repl_01	a	9.03
repl_01	a	9.07
repl_01	a	9.7
repl_01	a	7.88
repl_01	a	7.81
repl_01	a	7.37
repl_01	a	7.29
repl_01	a	7.35
repl_01	a	8.36
repl_01	a	9.25
repl_01	a	7.05
repl_01	a	6.73
repl_01	a	4.56
repl_01	a	7.07
repl_01	a	7.23
repl_01	a	8.14
repl_01	a	8.42
repl_01	a	9.71
repl_01	a	7.54
repl_01	a	8.73
repl_01	a	8.59
repl_01	a	7.62
repl_01	a	8.16
repl_01	a	7.2
repl_01	a	7.46
repl_01	a	7.46
repl_01	a	8.86
repl_01	a	8.41
repl_01	a	7.36
repl_01	a	7.35
repl_01	a	7.58
repl_01	a	7.36
repl_01	a	7.34
repl_01	a	8.77
repl_01	a	6.33
repl_01	a	6.62
repl_01	a	7.89
repl_01	a	9.96
repl_01	a	8.94
repl_01	a	8.69
repl_01	a	7.52
repl_01	a	8.67
repl_01	a	6.06
repl_01	a	6.94
repl_01	a	11.4
repl_01	a	7.62
repl_01	a	8.27
repl_01	a	5.17
repl_01	a	8
repl_01	a	6.63
repl_01	a	10.54
repl_01	a	5.57
repl_01	a	8.28
repl_01	a	5.01
repl_01	a	5.92
repl_01	a	7.77
repl_01	a	6.77
repl_01	a	6.06
repl_01	a	6.59
repl_01	a	7.32
repl_01	a	7.27
repl_01	a	7.56
repl_01	a	8.18
repl_01	a	7
repl_01	a	7
repl_01	a	8.19
repl_01	a	7.93
repl_01	a	8.1
repl_01	a	7.68
repl_01	a	7.33
repl_01	a	7.29
repl_01	a	7.39
repl_01	a	7.37
repl_01	a	6.99
repl_01	a	7.82
repl_01	a	6.71
repl_01	a	8.7
repl_01	a	6.78
repl_01	a	7.03
repl_01	a	7.45
repl_01	a	7.45
repl_01	a	7.03
repl_01	a	7.2
repl_01	a	6.99
repl_01	a	7.41
repl_01	a	7.51
repl_01	a	5.84
repl_01	a	7.34
repl_01	a	6.86
repl_01	a	8.36
repl_01	a	5.56
repl_01	a	5.96
repl_01	a	7.96
repl_01	a	8.97
repl_01	a	7.03
repl_01	a	6.93
repl_01	a	7.35
repl_01	a	7.19
repl_01	a	7.83
repl_01	a	7.02
repl_01	a	7.65
repl_01	a	8.83
repl_01	a	7.93
repl_01	a	6.49
repl_01	a	6.32
repl_01	a	6.99
repl_01	a	6.04
repl_01	a	6.82
repl_01	a	6.24
repl_01	a	4.79
repl_01	a	4.24
repl_01	a	5.09
repl_01	a	4.65
repl_01	a	7.55
repl_01	a	4.11
repl_01	a	6.93
repl_01	a	5.58
repl_01	a	7.54
repl_01	a	7.25
repl_01	a	8.91
repl_01	a	6.85
repl_01	a	7.58
repl_01	a	6.32
repl_01	a	5.69
repl_01	a	6.91
repl_01	a	5.56
repl_01	a	6.23
repl_01	a	6.41
repl_01	a	6.62
repl_01	a	7.95
repl_01	a	7.06
repl_01	a	8.07
repl_01	a	4.5
repl_01	a	4.94
repl_01	a	5.56
repl_01	a	5.03
repl_01	a	5.51
repl_01	a	7.44
repl_01	a	7.85
repl_01	a	6.6
repl_01	a	8.18
repl_01	a	7.93
repl_01	a	8.01
repl_01	a	9.61
repl_01	a	4.99
repl_01	a	6.56
repl_01	a	6.87
repl_01	a	4.83
repl_01	a	3.93
repl_01	a	4.98
repl_01	a	5.17
repl_01	a	4.58
repl_01	a	6.85
repl_01	a	5.78
repl_01	a	4.87
repl_01	a	7.52
repl_01	a	7.07
repl_01	a	7.49
repl_01	a	5.06
repl_01	a	7.49
repl_01	a	4.64
repl_01	a	5.17
repl_01	a	5.7
repl_01	a	6.52
repl_01	a	8.29
repl_01	a	8.65
repl_01	a	6.56
repl_01	a	6.75
repl_01	a	6.62
repl_01	a	5.02
repl_01	a	7.19
repl_01	a	6.97
repl_01	a	6.16
repl_01	a	5.22
repl_01	a	5.15
repl_01	a	5.76
repl_01	a	5.45
repl_01	a	7.14
repl_01	a	6.79
repl_01	a	7.09
repl_01	a	7.35
repl_01	a	5.45
repl_01	a	4.76
repl_01	a	4.38
repl_01	a	4.86
repl_01	a	6.31
repl_01	a	4.23
repl_01	a	4.82
repl_01	a	4.83
repl_01	a	4.97
repl_01	a	4.88
repl_01	a	5.29
repl_01	a	7.16
repl_01	a	5.27
repl_01	a	7.4
repl_01	a	7.05
repl_01	a	7.65
repl_01	a	6.89
repl_01	a	7.04
repl_01	a	7.58
repl_01	a	7.12
repl_01	a	7.65
repl_01	a	7.41
repl_01	a	6.55
repl_01	a	7.01
repl_01	a	7
repl_01	a	6.53
repl_01	a	6.91
repl_01	a	6.34
repl_01	a	7.49
repl_01	a	8.21
repl_01	a	7.26
repl_01	a	7.97
repl_01	a	6.86
repl_01	a	7.38
repl_01	a	8.11
repl_01	a	5.56
repl_01	a	6.85
repl_01	a	7.24
repl_01	a	6.99
repl_01	a	7.15
repl_01	a	6.5
repl_01	a	7.15
repl_01	a	6.4
repl_01	a	7.32
repl_01	a	6.97
repl_01	a	7.73
repl_01	a	7.18
repl_01	a	7.58
repl_01	a	7.59
repl_01	a	6.79
repl_01	a	7.52
repl_01	a	7.31
repl_01	a	7.4
repl_01	a	7.3
repl_01	a	6.06
repl_01	a	7.1
repl_01	a	6.78
repl_01	a	6.97
repl_01	a	7.8
repl_01	a	7.14
repl_01	a	7.75
repl_01	a	6.63
repl_01	a	7.01
repl_01	a	4.83
repl_01	a	5.71
repl_01	a	6.77
repl_01	a	8.13
repl_01	a	8.3
repl_01	a	5.58
repl_01	a	6.56
repl_01	a	5.27
repl_01	a	6.28
repl_01	a	7.68
repl_01	a	4.85
repl_01	a	5.7
repl_01	a	7.74
repl_01	a	7.44
repl_01	a	8.59
repl_01	a	6.76
repl_01	a	5.88
repl_01	a	4.9
repl_01	a	7.44
repl_01	a	6.56
repl_01	a	6.99
repl_01	a	4.74
repl_01	a	6.63
repl_01	a	7.05
repl_01	a	7.21
repl_01	a	8.01
repl_01	a	7.19
repl_01	a	6.76
repl_01	a	7.26
repl_01	a	7.32
repl_01	a	7.57
repl_01	a	9.43
repl_01	a	6.69
repl_01	a	6.84
repl_01	a	5.59
repl_01	a	8.04
repl_01	a	8.36
repl_01	a	6.8
repl_01	a	6.57
repl_01	a	7.93
repl_01	a	8.14
repl_01	a	7.96
repl_01	a	8.98
repl_01	a	7.55
repl_01	a	10.9
repl_01	a	8.61
repl_01	a	6.87
repl_01	a	10.15
repl_01	a	5.84
repl_01	a	5.33
repl_01	a	4.29
repl_01	a	4.78
repl_01	a	5.79
repl_01	a	3.82
repl_01	a	4.1
repl_01	a	4.15
repl_01	a	4.54
repl_01	a	4.07
repl_01	a	5.53
repl_01	a	4.83
repl_01	a	7.15
repl_01	a	7.81
repl_01	a	4.39
repl_01	a	6.84
repl_01	a	8.45
repl_01	a	8.44
repl_01	a	7.57
repl_01	a	7.92
repl_01	a	10.06
repl_01	a	8.53
repl_01	a	9.37
repl_01	a	8.26
repl_01	a	7.27
repl_01	a	10.29
repl_01	a	7.97
repl_01	a	7.75
repl_01	a	8.3
repl_01	a	8.54
repl_01	a	8
repl_01	a	8.76
repl_01	a	7.96
repl_01	a	7.27
repl_01	a	9.52
repl_01	a	7.57
repl_01	a	9.15
repl_01	a	9.14
repl_01	a	8.61
repl_01	a	8.66
repl_01	a	7.19
repl_01	a	7.44
repl_01	a	7.53
repl_01	a	8.35
repl_01	a	6.32
repl_01	a	6.12
repl_01	a	6.79
repl_01	a	7.47
repl_01	a	6.03
repl_01	a	6.44
repl_01	a	8.12
repl_01	a	8.66
repl_01	a	8.26
repl_01	a	6.49
repl_01	a	7.53
repl_01	b	5.06
repl_01	b	7.67
repl_01	b	6.69
repl_01	b	6.56
repl_01	b	5.85
repl_01	b	6.44
repl_01	b	5.5
repl_01	b	4.89
repl_01	b	6.05
repl_01	b	6.89
repl_01	b	7.89
repl_01	b	7.35
repl_01	b	7.29
repl_01	b	6.93
repl_01	b	7.09
repl_01	b	8.57
repl_01	b	7.51
repl_01	b	6.66
repl_01	b	6.13
repl_01	b	7.77
repl_01	b	6.42
repl_01	b	7.94
repl_01	b	7.53
repl_01	b	6.98
repl_01	b	7.58
repl_01	b	7.73
repl_01	b	6.81
repl_01	b	7.33
repl_01	b	6.79
repl_01	b	6.61
repl_01	b	7.06
repl_01	b	9.36
repl_01	b	7.05
repl_01	b	7.87
repl_01	b	7.34
repl_01	b	7.17
repl_01	b	7.58
repl_01	b	8.36
repl_01	b	6.9
repl_01	b	6.98
repl_01	b	7.06
repl_01	b	7.4
repl_01	b	7.21
repl_01	b	7.41
repl_01	b	6.96
repl_01	b	8.61
repl_01	b	6.86
repl_01	b	6.43
repl_01	b	7.66
repl_01	b	7.75
repl_01	b	6.39
repl_01	b	6.37
repl_01	b	6.81
repl_01	b	6.84
repl_01	b	6.79
repl_01	b	6.23
repl_01	b	6.86
repl_01	b	7.26
repl_01	b	7.02
repl_01	b	7.04
repl_01	b	7.54
repl_01	b	8.53
repl_01	b	7.37
repl_01	b	7.21
repl_01	b	8.12
repl_01	b	5.93
repl_01	b	6.21
repl_01	b	7.34
repl_01	b	7.26
repl_01	b	5.21
repl_01	b	6.9
repl_01	b	6.87
repl_01	b	6.25
repl_01	b	7.48
repl_01	b	6.76
repl_01	b	7.86
repl_01	b	7.1
repl_01	b	7.92
repl_01	b	7.07
repl_01	b	7.7
repl_01	b	7.47
repl_01	b	7.6
repl_01	b	6.98
repl_01	b	7.19
repl_01	b	7.64
repl_01	b	7.07
repl_01	b	6.77
repl_01	b	7.32
repl_01	b	7.05
repl_01	b	5.86
repl_01	b	5.47
repl_01	b	8.13
repl_01	b	7.67
repl_01	b	7.01
repl_01	b	7.35
repl_01	b	7.05
repl_01	b	9.86
repl_01	b	7.12
repl_01	b	7.57
repl_01	b	7.62
repl_01	b	7.52
repl_01	b	7.36
repl_01	b	6.69
repl_01	b	6.97
repl_01	b	7.26
repl_01	b	7.98
repl_01	b	7.13
repl_01	b	6.89
repl_01	b	7.98
repl_01	b	6.54
repl_01	b	6.02
repl_01	b	7.7
repl_01	b	6.86
repl_01	b	6.91
repl_01	b	8.9
repl_01	b	8.07
repl_01	b	7.71
repl_01	b	6.94
repl_01	b	5.86
repl_01	b	6.42
repl_01	b	7.24
repl_01	b	7.25
repl_01	b	6.73
repl_01	b	7.1
repl_01	b	7.25
repl_01	b	8.14
repl_01	b	6.85
repl_01	b	8.21
repl_01	b	6.76
repl_01	b	6.44
repl_01	b	7.16
repl_01	b	7.6
repl_01	b	7.37
repl_01	b	8.69
repl_01	b	8.41
repl_01	b	7.99
repl_01	b	7.94
repl_01	b	7
repl_01	b	6.96
repl_01	b	7.06
repl_01	b	7.56
repl_01	b	7.15
repl_01	b	6.95
repl_01	b	7.18
repl_01	b	7.44
repl_01	b	7.36
repl_01	b	6.84
repl_01	b	7.22
repl_01	b	5.26
repl_01	b	7.22
repl_01	b	7.39
repl_01	b	6.58
repl_01	b	7.64
repl_01	b	7.52
repl_01	b	7.7
repl_01	b	8.85
repl_01	b	6.63
repl_01	b	7.74
repl_01	b	8.86
repl_01	b	8.04
repl_01	b	7.54
repl_01	b	7.77
repl_01	b	7.74
repl_01	b	6.73
repl_01	b	7.45
repl_01	b	7.39
repl_01	b	8.17
repl_01	b	8.64
repl_01	b	7.08
repl_01	b	6.26
repl_01	b	7.47
repl_01	b	6.86
repl_01	b	6.84
repl_01	b	8.47
repl_01	b	7.75
repl_01	b	7.36
repl_01	b	6.82
repl_01	b	7.71
repl_01	b	8.12
repl_01	b	7.59
repl_01	b	7.28
repl_01	b	7.21
repl_01	b	7.53
repl_01	b	8.09
repl_01	b	7.28
repl_01	b	7.74
repl_01	b	7.73
repl_01	b	7.61
repl_01	b	7.43
repl_01	b	7.65
repl_01	b	7.24
repl_01	b	7.26
repl_01	b	7.42
repl_01	b	6.86
repl_01	b	6.94
repl_01	b	7.61
repl_01	b	7.76
repl_01	b	7.18
repl_01	b	7.28
repl_01	b	6.16
repl_01	b	7.23
repl_01	b	8.48
repl_01	b	7.69
repl_01	b	7.61
repl_01	b	6.75
repl_01	b	7.02
repl_01	b	7.57
repl_01	b	7.47
repl_01	b	7.01
repl_01	b	6.42
repl_01	b	7.72
repl_01	b	7.6
repl_01	b	7.27
repl_01	b	7.83
repl_01	b	6.63
repl_01	b	7.7
repl_01	b	7.38
repl_01	b	5.48
repl_01	b	7.21
repl_01	b	7.76
repl_01	b	10.31
repl_01	b	10.4
repl_01	b	7.43
repl_01	b	7.03
repl_01	b	8.75
repl_01	b	7.11
repl_01	b	7.39
repl_01	b	6.6
repl_01	b	7.68
repl_01	b	7.76
repl_01	b	7.47
repl_01	b	8.44
repl_01	b	6.44
repl_01	b	6.83
repl_01	b	7.1
repl_01	b	6.77
repl_01	b	6.74
repl_01	b	5.19
repl_01	b	7.16
repl_01	b	6.56
repl_01	b	6.77
repl_01	b	7
repl_01	b	7.04
repl_01	b	7.09
repl_01	b	7.44
repl_01	b	7.32
repl_01	b	7.28
repl_01	b	6.74
repl_01	b	7.13
repl_01	b	7.22
repl_01	b	6.07
repl_01	b	7.6
repl_01	b	6.5
repl_01	b	6.86
repl_01	b	7.83
repl_01	b	6.91
repl_01	b	7.56
repl_01	b	7.27
repl_01	b	6.84
repl_01	b	7.24
repl_01	b	7.43
repl_01	b	6.56
repl_01	b	6.48
repl_01	b	7.32
repl_01	b	7.31
repl_01	b	7.25
repl_01	b	5.88
repl_01	b	7.67
repl_01	b	7.45
repl_01	b	7.43
repl_01	b	7.03
repl_01	b	6.44
repl_01	b	9.12
repl_01	b	7.92
repl_01	b	5.98
repl_01	b	6.34
repl_01	b	7.49
repl_01	b	7.02
repl_01	b	7.71
repl_01	b	7.37
repl_01	b	6.08
repl_01	b	6.49
repl_01	b	7.39
repl_01	b	6.87
repl_01	b	7.25
repl_01	b	7.14
repl_01	b	7.88
repl_01	b	7.32
repl_01	b	7.19
repl_01	b	7.03
repl_01	b	6.64
repl_01	b	8.67
repl_01	b	7.9
repl_01	b	8.04
repl_01	b	7.5
repl_01	b	7.61
repl_01	b	8.04
repl_01	b	6.63
repl_01	b	7.24
repl_01	b	7.28
repl_01	b	7.25
repl_01	b	8.85
repl_01	b	8.22
repl_01	b	6.9
repl_01	b	8.23
repl_01	b	6.63
repl_01	b	6.82
repl_01	b	8.06
repl_01	b	8.05
repl_01	b	7.01
repl_01	b	7.86
repl_01	b	6.86
repl_01	b	7.46
repl_01	b	6.86
repl_01	b	7.37
repl_01	b	7.62
repl_01	b	6.46
repl_01	b	6.97
repl_01	b	9.99
repl_01	b	7.73
repl_01	b	7.6
repl_01	b	8.85
repl_01	b	9.07
repl_01	b	9.03
repl_01	b	9.07
repl_01	b	9.7
repl_01	b	7.88
repl_01	b	7.81
repl_01	b	7.37
repl_01	b	7.29
repl_01	b	7.35
repl_01	b	8.36
repl_01	b	9.25
repl_01	b	7.05
repl_01	b	6.73
repl_01	b	4.56
repl_01	b	7.07
repl_01	b	7.23
repl_01	b	8.14
repl_01	b	8.42
repl_01	b	9.71
repl_01	b	7.54
repl_01	b	8.73
repl_01	b	8.59
repl_01	b	7.62
repl_01	b	8.16
repl_01	b	7.2
repl_01	b	7.46
repl_01	b	7.46
repl_01	b	8.86
repl_01	b	8.41
repl_01	b	7.36
repl_01	b	7.35
repl_01	b	7.58
repl_01	b	7.36
repl_01	b	7.34
repl_01	b	8.77
repl_01	b	6.33
repl_01	b	6.62
repl_01	b	7.89
repl_01	b	9.96
repl_01	b	8.94
repl_01	b	8.69
repl_01	b	7.52
repl_01	b	8.67
repl_01	b	6.06
repl_01	b	6.94
repl_01	b	11.4
repl_01	b	7.62
repl_01	b	8.27
repl_01	b	5.17
repl_01	b	8
repl_01	b	6.63
repl_01	b	10.54
repl_01	b	5.57
repl_01	b	8.28
repl_01	b	5.01
repl_01	b	5.92
repl_01	b	7.77
repl_01	b	6.77
repl_01	b	6.06
repl_01	b	6.59
repl_01	b	7.32
repl_01	b	7.27
repl_01	b	7.56
repl_01	b	8.18
repl_01	b	7
repl_01	b	7
repl_01	b	8.19
repl_01	b	7.93
repl_01	b	8.1
repl_01	b	7.68
repl_01	b	7.33
repl_01	b	7.29
repl_01	b	7.39
repl_01	b	7.37
repl_01	b	6.99
repl_01	b	7.82
repl_01	b	6.71
repl_01	b	8.7
repl_01	b	6.78
repl_01	b	7.03
repl_01	b	7.45
repl_01	b	7.45
repl_01	b	7.03
repl_01	b	7.2
repl_01	b	6.99
repl_01	b	7.41
repl_01	b	7.51
repl_01	b	5.84
repl_01	b	7.34
repl_01	b	6.86
repl_01	b	8.36
repl_01	b	5.56
repl_01	b	5.96
repl_01	b	7.96
repl_01	b	8.97
repl_01	b	7.03
repl_01	b	6.93
repl_01	b	7.35
repl_01	b	7.19
repl_01	b	7.83
repl_01	b	7.02
repl_01	b	7.65
repl_01	b	8.83
repl_01	b	7.93
repl_01	b	6.49
repl_01	b	6.32
repl_01	b	6.99
repl_01	b	6.04
repl_01	b	6.82
repl_01	b	6.24
repl_01	b	4.79
repl_01	b	4.24
repl_01	b	5.09
repl_01	b	4.65
repl_01	b	7.55
repl_01	b	4.11
repl_01	b	6.93
repl_01	b	5.58
repl_01	b	7.54
repl_01	b	7.25
repl_01	b	8.91
repl_01	b	6.85
repl_01	b	7.58
repl_01	b	6.32
repl_01	b	5.69
repl_01	b	6.91
repl_01	b	5.56
repl_01	b	6.23
repl_01	b	6.41
repl_01	b	6.62
repl_01	b	7.95
repl_01	b	7.06
repl_01	b	8.07
repl_01	b	4.5
repl_01	b	4.94
repl_01	b	5.56
repl_01	b	5.03
repl_01	b	5.51
repl_01	b	7.44
repl_01	b	7.85
repl_01	b	6.6
repl_01	b	8.18
repl_01	b	7.93
repl_01	b	8.01
repl_01	b	9.61
repl_01	b	4.99
repl_01	b	6.56
repl_01	b	6.87
repl_01	b	4.83
repl_01	b	3.93
repl_01	b	4.98
repl_01	b	5.17
repl_01	b	4.58
repl_01	b	6.85
repl_01	b	5.78
repl_01	b	4.87
repl_01	b	7.52
repl_01	b	7.07
repl_01	b	7.49
repl_01	b	5.06
repl_01	b	7.49
repl_01	b	4.64
repl_01	b	5.17
repl_01	b	5.7
repl_01	b	6.52
repl_01	b	8.29
repl_01	b	8.65
repl_01	b	6.56
repl_01	b	6.75
repl_01	b	6.62
repl_01	b	5.02
repl_01	b	7.19
repl_01	b	6.97
repl_01	b	6.16
repl_01	b	5.22
repl_01	b	5.15
repl_01	b	5.76
repl_01	b	5.45
repl_01	b	7.14
repl_01	b	6.79
repl_01	b	7.09
repl_01	b	7.35
repl_01	b	5.45
repl_01	b	4.76
repl_01	b	4.38
repl_01	b	4.86
repl_01	b	6.31
repl_01	b	4.23
repl_01	b	4.82
repl_01	b	4.83
repl_01	b	4.97
repl_01	b	4.88
repl_01	b	5.29
repl_01	b	7.16
repl_01	b	5.27
repl_01	b	7.4
repl_01	b	7.05
repl_01	b	7.65
repl_01	b	6.89
repl_01	b	7.04
repl_01	b	7.58
repl_01	b	7.12
repl_01	b	7.65
repl_01	b	7.41
repl_01	b	6.55
repl_01	b	7.01
repl_01	b	7
repl_01	b	6.53
repl_01	b	6.91
repl_01	b	6.34
repl_01	b	7.49
repl_01	b	8.21
repl_01	b	7.26
repl_01	b	7.97
repl_01	b	6.86
repl_01	b	7.38
repl_01	b	8.11
repl_01	b	5.56
repl_01	b	6.85
repl_01	b	7.24
repl_01	b	6.99
repl_01	b	7.15
repl_01	b	6.5
repl_01	b	7.15
repl_01	b	6.4
repl_01	b	7.32
repl_01	b	6.97
repl_01	b	7.73
repl_01	b	7.18
repl_01	b	7.58
repl_01	b	7.59
repl_01	b	6.79
repl_01	b	7.52
repl_01	b	7.31
repl_01	b	7.4
repl_01	b	7.3
repl_01	b	6.06
repl_01	b	7.1
repl_01	b	6.78
repl_01	b	6.97
repl_01	b	7.8
repl_01	b	7.14
repl_01	b	7.75
repl_01	b	6.63
repl_01	b	7.01
repl_01	b	4.83
repl_01	b	5.71
repl_01	b	6.77
repl_01	b	8.13
repl_01	b	8.3
repl_01	b	5.58
repl_01	b	6.56
repl_01	b	5.27
repl_01	b	6.28
repl_01	b	7.68
repl_01	b	4.85
repl_01	b	5.7
repl_01	b	7.74
repl_01	b	7.44
repl_01	b	8.59
repl_01	b	6.76
repl_01	b	5.88
repl_01	b	4.9
repl_01	b	7.44
repl_01	b	6.56
repl_01	b	6.99
repl_01	b	4.74
repl_01	b	6.63
repl_01	b	7.05
repl_01	b	7.21
repl_01	b	8.01
repl_01	b	7.19
repl_01	b	6.76
repl_01	b	7.26
repl_01	b	7.32
repl_01	b	7.57
repl_01	b	9.43
repl_01	b	6.69
repl_01	b	6.84
repl_01	b	5.59
repl_01	b	8.04
repl_01	b	8.36
repl_01	b	6.8
repl_01	b	6.57
repl_01	b	7.93
repl_01	b	8.14
repl_01	b	7.96
repl_01	b	8.98
repl_01	b	7.55
repl_01	b	10.9
repl_01	b	8.61
repl_01	b	6.87
repl_01	b	10.15
repl_01	b	5.84
repl_01	b	5.33
repl_01	b	4.29
repl_01	b	4.78
repl_01	b	5.79
repl_01	b	3.82
repl_01	b	4.1
repl_01	b	4.15
repl_01	b	4.54
repl_01	b	4.07
repl_01	b	5.53
repl_01	b	4.83
repl_01	b	7.15
repl_01	b	7.81
repl_01	b	4.39
repl_01	b	6.84
repl_01	b	8.45
repl_01	b	8.44
repl_01	b	7.57
repl_01	b	7.92
repl_01	b	10.06
repl_01	b	8.53
repl_01	b	9.37
repl_01	b	8.26
repl_01	b	7.27
repl_01	b	10.29
repl_01	b	7.97
repl_01	b	7.75
repl_01	b	8.3
repl_01	b	8.54
repl_01	b	8
repl_01	b	8.76
repl_01	b	7.96
repl_01	b	7.27
repl_01	b	9.52
repl_01	b	7.57
repl_01	b	9.15
repl_01	b	9.14
repl_01	b	8.61
repl_01	b	8.66
repl_01	b	7.19
repl_01	b	7.44
repl_01	b	7.53
repl_01	b	8.35
repl_01	b	6.32
repl_01	b	6.12
repl_01	b	6.79
repl_01	b	7.47
repl_01	b	6.03
repl_01	b	6.44
repl_01	b	8.12
repl_01	b	8.66
repl_01	b	8.26
repl_01	b	6.49
repl_01	b	7.53
repl_01	b	8.88
repl_01	b	6.92
repl_01	b	5.96
repl_01	b	5.85
repl_01	b	5.13
repl_01	b	7.09
repl_01	b	5.93
repl_01	b	5.42
repl_01	b	6.62
repl_01	b	7.68
repl_01	b	7.03
repl_01	b	6.34
repl_01	b	6.78
repl_01	b	6.92
repl_01	b	4.39
repl_01	b	7.3
repl_01	b	6.71
repl_01	b	6.11
repl_01	b	7.14
repl_01	b	7.23
repl_01	b	7.63
repl_01	b	6.45
repl_01	b	7.88
repl_01	b	9.34
repl_01	b	8.5
repl_01	b	6.31
repl_01	b	5.5
repl_01	b	7.69
repl_01	b	5.55
repl_01	b	6.43
repl_01	b	6.61
repl_01	b	6.41
repl_01	b	5.26
repl_01	b	6.69
repl_01	b	8.38
repl_01	b	6.64
repl_01	b	7.14
repl_01	b	8.3
repl_01	b	8.41
repl_01	b	7.87
repl_01	b	7.26
repl_01	b	7.43
repl_01	b	7.57
repl_01	b	7.23
repl_01	b	8.29
repl_01	b	8.21
repl_01	b	7.69
repl_01	b	7.42
repl_01	b	7.7
repl_01	b	7.46
repl_01	b	7.14
repl_01	b	8.23
repl_01	b	6.88
repl_01	b	7.64
repl_01	b	6.9
repl_01	b	7.75
repl_01	b	7.77
repl_01	b	7.11
repl_01	b	6.92
repl_01	b	6.38
repl_01	b	6.89
repl_01	b	6.55
repl_01	b	6.81
repl_01	b	5.68
repl_01	b	5.08
repl_01	b	6.52
repl_01	b	6.01
repl_01	b	5.71
repl_01	b	7.12
repl_01	b	7.45
repl_01	b	8.27
repl_01	b	8.87
repl_01	b	7.54
repl_01	b	7.67
repl_01	b	7.9
repl_01	b	5.2
repl_01	b	3.48
repl_01	b	3.79
repl_01	b	3.67
repl_01	b	5.65
repl_01	b	5.32
repl_01	b	5.38
repl_01	b	5.37
repl_01	b	3.8
repl_01	b	4.02
repl_01	b	4.6
repl_01	b	5.33
repl_01	b	4.93
repl_01	b	3.77
repl_01	b	4.31
repl_01	b	3.81
repl_01	b	7.63
repl_01	b	7.02
repl_01	b	3.8
repl_01	b	4.63
repl_01	b	4.49
repl_01	b	4.67
repl_01	b	4.89
repl_01	b	3.96
repl_01	b	4.56
repl_01	b	5.39
repl_01	b	6.8
repl_01	b	7.92
repl_01	b	6.89
repl_01	b	5.61
repl_01	b	6.43
repl_01	b	7.02
repl_01	b	5.59
repl_01	b	5.2
repl_01	b	6.13
repl_01	b	5.81
repl_01	b	5.47
repl_01	b	4.64
repl_01	b	4.9
repl_01	b	5.84
repl_01	b	5.65
repl_01	b	3.73
repl_01	b	5.46
repl_01	b	5.72
repl_01	b	4.46
repl_01	b	5.35
repl_01	b	6.65
repl_01	b	7.11
repl_01	b	7.52
repl_01	b	6.77
repl_01	b	6.82
repl_01	b	6.93
repl_01	b	6.88
repl_01	b	8.58
repl_01	b	9.52
repl_01	b	8.21
repl_01	b	7.63
repl_01	b	8.53
repl_01	b	6.3
repl_01	b	5.69
repl_01	b	8.01
repl_01	b	8.78
repl_01	b	9.8
repl_01	b	6.92
repl_01	b	7.11
repl_01	b	7.94
repl_01	b	6.69
repl_01	b	7.29
repl_01	b	7.75
repl_01	b	7.27
repl_01	b	7.41
repl_01	b	7.96
repl_01	b	7.15
repl_01	b	5.99
repl_01	b	8
repl_01	b	10.28
repl_01	b	7.7
repl_01	b	9.23
repl_01	b	9.74
repl_01	b	7.85
repl_01	b	8.52
repl_01	b	7.54
repl_01	b	9.45
repl_01	b	7.85
repl_01	b	7.71
repl_01	b	6.74
repl_01	b	4.74
repl_01	b	3.98
repl_01	b	4.95
repl_01	b	5.23
repl_01	b	3.9
repl_01	b	5.27
repl_01	b	3.55
repl_01	b	3.55
repl_01	b	4.07
repl_01	b	4.23
repl_01	b	4.1
repl_01	b	3.82
repl_01	b	3.57
repl_01	b	4.54
repl_01	b	3.44
repl_01	b	4.52
repl_01	b	3.52
repl_01	b	3.45
repl_01	b	4.53
repl_01	b	4.14
repl_01	b	4.02
repl_01	b	4.66
repl_01	b	4.17
repl_01	b	4.67
repl_01	b	3.39
repl_01	b	3.39
repl_01	b	4.31
repl_01	b	4.56
repl_01	b	4.05
repl_01	b	3.54
repl_01	b	4.35
repl_01	b	3.99
repl_01	b	3.53
repl_01	b	3.51
repl_01	b	3.97
repl_01	b	3.82
repl_01	b	4.04
repl_01	b	3.45
repl_01	b	3.64
repl_01	b	3.41
repl_01	b	4.91
repl_01	b	3.62
repl_01	b	4.69
repl_01	b	5.21
repl_01	b	4.35
repl_01	b	3.39
repl_01	b	3.8
repl_01	b	3.85
repl_01	b	5.59
repl_01	b	10.91
repl_01	b	10
repl_01	b	9.84
repl_01	b	5.59
repl_01	b	5.49
repl_01	b	6.89
repl_01	b	4.95
repl_01	b	5.61
repl_01	b	7.93
repl_01	b	10.2
repl_01	b	7
repl_01	b	3.56
repl_01	b	5.49
repl_01	b	5.53
repl_01	b	6.37
repl_01	b	7.33
repl_01	b	7.09
repl_01	b	5.81
repl_01	b	5.52
repl_01	b	3.6
repl_01	b	4.27
repl_01	b	5.2
repl_01	b	6.89
repl_01	b	7.6
repl_01	b	7.64
repl_01	b	6.25
repl_01	b	4.87
repl_01	b	3.46
repl_01	b	4.37
repl_01	b	4.88
repl_01	b	5.25
repl_01	b	5.93
repl_01	b	5.47
repl_01	b	7.19
repl_01	b	7.5
repl_01	b	7.23
repl_01	b	6.88
repl_01	b	8.03
repl_01	b	3.65
repl_01	b	3.65
repl_01	b	6.04
repl_01	b	8.03
repl_01	b	9.59
repl_01	b	7.09
repl_01	b	8.29
repl_01	b	4.86
repl_01	b	4.24
repl_01	b	4.62
repl_01	b	5.06
repl_01	b	5.4
repl_01	b	5.67
repl_01	b	5.42
repl_01	b	5.11
repl_01	b	6.57
repl_01	b	5.79
repl_01	b	5.17
repl_01	b	5.53
repl_01	b	4.96
repl_01	b	5.48
repl_01	b	4.71
repl_01	b	4.01
repl_01	b	4.34
repl_01	b	5.16
repl_01	b	3.61
repl_01	b	4.87
repl_01	b	4.88
repl_01	b	3.8
repl_01	b	3.79
repl_01	b	5.04
repl_01	b	7.83
repl_01	b	7.59
repl_01	b	7.79
repl_01	b	6.67
repl_01	b	5.21
repl_01	b	5.68
repl_01	b	6.5
repl_01	b	5.45
repl_01	b	4.94
repl_01	b	4.7
repl_01	b	5.53
repl_01	b	6.04
repl_01	b	5.47
repl_01	b	5.07
repl_01	b	4.99
repl_01	b	5.1
repl_01	b	5.36
repl_01	b	5.2
repl_01	b	7.37
repl_01	b	7.26
repl_01	b	8.32
repl_01	b	9.96
repl_01	b	7.88
repl_01	b	10.61
repl_01	b	7.94
repl_01	b	8.25
repl_01	b	9.06
repl_01	b	8.04
repl_01	b	7.78
repl_01	b	7.87
repl_01	b	7.4
repl_01	b	8.17
repl_01	b	6.66
repl_01	b	5.44
repl_01	b	5.15
repl_01	b	6.9
repl_01	b	7.49
repl_01	b	5.08
repl_01	b	4.83
repl_01	b	4.81
repl_01	b	4.32
repl_01	b	5.71
repl_01	b	4.85
repl_01	b	4.96
repl_01	b	7.08
repl_01	b	6.48
repl_01	b	6.4
repl_01	b	5.79
repl_01	b	4.61
repl_01	b	5.63
repl_01	b	5.71
repl_01	b	6.24
repl_01	b	5.08
repl_01	b	5.42
repl_01	b	5.59
repl_01	b	5.71
repl_01	b	5.93
repl_01	b	5.53
repl_01	b	5.94
repl_01	b	7.55
repl_01	b	6.6
repl_01	b	5.8
repl_01	b	6.44
repl_01	b	6.69
repl_01	b	7.04
repl_01	b	5.79
repl_01	b	6.03
repl_01	b	5.61
repl_01	b	5.05
repl_01	b	5.44
repl_01	b	5.62
repl_01	b	6.28
repl_01	b	5.4
repl_01	b	7.47
repl_01	b	5.62
repl_01	b	5.73
repl_01	b	5.72
repl_01	b	5.25
repl_01	b	5.85
repl_01	b	6
repl_01	b	5.76
repl_01	b	5.67
repl_01	b	6.06
repl_01	b	6.37
repl_01	b	5.32
repl_01	b	6.5
repl_01	b	6.11
repl_01	b	5.63
repl_01	b	5.95
repl_01	b	6.6
repl_01	b	5.5
repl_01	b	5.96
repl_01	b	5.6
repl_01	b	6.27
repl_01	b	5.66
repl_01	b	5.48
repl_01	b	5.46
repl_01	b	5.27
repl_01	b	7.14
repl_01	b	5.76
repl_01	b	5.5
repl_01	b	6.06
repl_01	b	6.78
repl_01	b	7.68
repl_01	b	6.73
repl_01	b	6.33
repl_01	b	6.18
repl_01	b	6.87
repl_01	b	6.63
repl_01	b	6.52
repl_01	b	5.48
repl_01	b	6.98
repl_01	b	6.16
repl_01	b	7.48
repl_01	b	5.66
repl_01	b	6.24
repl_01	b	8.57
repl_01	b	5.34
repl_01	b	5.55
repl_01	b	6.26
repl_01	b	5.64
repl_01	b	6.34
repl_01	b	8.29
repl_01	b	6.52
repl_01	b	5.08
repl_01	b	6.56
repl_01	b	6.95
repl_01	b	7.07
repl_01	b	6.86
repl_01	b	5.55
repl_01	b	5.62
repl_01	b	5.82
repl_01	b	7
repl_01	b	5.21
repl_01	b	5.82
repl_01	b	7.24
repl_01	b	6.56
repl_01	b	4.83
repl_01	b	6.3
repl_01	b	6.02
repl_01	b	5.52
repl_01	b	6.75
repl_01	b	6.26
repl_01	b	5.58
repl_01	b	6.97
repl_01	b	8.86
repl_01	b	6.9
repl_01	b	6.55
repl_01	b	8.72
repl_01	b	6.86
repl_01	b	6.79
repl_01	b	5.67
repl_01	b	4.83
repl_01	b	6.59
repl_01	b	8.53
repl_01	b	8.16
repl_01	b	6.82
repl_01	b	5.44
repl_01	b	5.59
repl_01	b	5.55
repl_01	b	6.78
repl_01	b	5.04
repl_01	b	7.77
repl_01	b	6.24
repl_01	b	5.6
repl_01	b	6.48
repl_01	b	7.27
repl_01	b	5.08
repl_01	b	5.58
repl_01	b	5.19
repl_01	b	4.85
repl_01	b	5.98
repl_01	b	6.67
repl_01	b	6.92
repl_01	b	6.8
repl_01	b	8.05
repl_01	b	4.76
repl_01	b	6.04
repl_01	b	6.83
repl_01	b	5.02
repl_01	b	4.92
repl_01	b	6.54
repl_01	b	4.79
repl_01	b	6.68
repl_01	b	8.17
repl_01	b	6.95
repl_01	b	5.66
repl_01	b	5.29
repl_01	b	5.27
repl_01	b	4.92
repl_01	b	4.36
repl_01	b	6.37
repl_01	b	6.22
repl_01	b	5.58
repl_01	b	8.13
repl_01	b	7.05
repl_01	b	8.43
repl_01	b	7.64
repl_01	b	7.41
repl_01	b	5.2
repl_01	b	5.67
repl_01	b	4.25
repl_01	b	5.41
repl_01	b	5.07
repl_01	b	5.76
repl_01	b	4.78
repl_01	b	5.61
repl_01	b	5.24
repl_01	b	5.53
repl_01	b	5.92
repl_01	b	5.96
repl_01	b	4.3
repl_01	b	5.69
repl_01	b	4.98
repl_01	b	5.21
repl_01	b	8.13
repl_01	b	7.29
repl_01	b	5.41
repl_01	b	5.78
repl_01	b	7.27
repl_01	b	7.13
repl_01	b	4.45
repl_01	b	6.12
repl_01	b	5.56
repl_01	b	6.74
repl_01	b	7.1
repl_01	b	5.54
repl_01	b	5.21
repl_01	b	6.37
repl_01	b	6.42
repl_01	b	4.97
repl_01	b	5.86
repl_01	b	6.44
repl_01	b	7.2
repl_01	b	5.12
repl_01	b	6.39
repl_01	b	5.35
repl_01	b	6.43
repl_01	b	5.46
repl_01	b	5.92
repl_01	b	6.48
repl_01	b	6.64
repl_01	b	5.61
repl_01	b	6.08
repl_01	b	6.37
repl_01	b	5.63
repl_01	b	5.75
repl_01	b	7.18
repl_01	b	5.37
repl_01	b	6.06
repl_01	b	6.57
repl_01	b	5.29
repl_01	b	5.71
repl_01	b	7.04
repl_01	b	6.34
repl_01	b	7.06
repl_01	b	5.61
repl_01	b	6.6
repl_01	b	5.19
repl_01	b	5.1
repl_01	b	5.39
repl_01	b	5.5
repl_01	b	5.43
repl_01	b	5.73
repl_01	b	7.81
repl_01	b	6.28
repl_01	b	7.87
repl_01	b	5.98
repl_01	b	7.48
repl_01	b	5.77
repl_01	b	6.06
repl_01	b	7.47
repl_01	b	5.77
repl_01	b	8.57
repl_01	b	6.97
repl_01	b	6.97
repl_01	b	8.3
repl_01	b	9
repl_01	b	6.28
repl_01	b	6.27
repl_01	b	5.45
repl_01	b	5.65
repl_01	b	6.88
repl_01	b	4.95
repl_01	b	5.94
repl_01	b	5.28
repl_01	b	5.45
repl_01	b	5.24
repl_01	b	5.11
repl_01	b	6.34
repl_01	b	7.08
repl_01	b	7.78
repl_01	b	7.65
repl_01	b	6.7
repl_01	b	5.87
repl_01	b	8.52
repl_01	b	8.17
repl_01	b	5.67
repl_01	b	5.44
repl_01	b	6.98
repl_01	b	6.4
repl_01	b	5.5
repl_01	b	8.13
repl_01	b	5.38
repl_01	b	8.6
repl_01	b	4.7
repl_01	b	5.49
repl_01	b	5.57
repl_01	b	5.44
repl_01	b	6.99
repl_01	b	6.02
repl_01	b	7.32
repl_01	b	4.8
repl_01	b	6.5
repl_01	b	4.45
repl_01	b	6.26
repl_01	b	4.91
repl_01	b	3.8
repl_01	b	5.57
repl_01	b	4.61
repl_01	b	6.66
repl_01	b	5.87
repl_01	b	5.61
repl_01	b	6.97
repl_01	b	7.08
repl_01	b	6.98
repl_01	b	7.54
repl_01	b	6.94
repl_01	b	7.93
repl_01	b	7.43
repl_01	b	7.56
repl_01	b	6.52
repl_01	b	6.87
repl_01	b	6.24
repl_01	b	8.04
repl_01	b	8.25
repl_01	b	7.45
repl_01	b	8.06
repl_01	b	7.07
repl_01	b	6.09
repl_01	b	5.82
repl_01	b	6.71
repl_01	b	7.13
repl_01	b	5.83
repl_01	b	6.25
repl_01	b	6.26
repl_01	b	4.89
repl_01	b	5.02
repl_01	b	5.08
repl_01	b	6.98
repl_01	b	5.37
repl_01	b	7.86
repl_01	b	5.3
repl_01	b	7.41
repl_01	b	8.46
repl_01	b	5.75
repl_01	b	7.43
repl_01	b	5.75
repl_01	b	5.06
repl_01	b	5.55
repl_01	b	6.06
repl_01	b	4.99
repl_01	b	5.87
repl_01	b	6.76
repl_01	b	6.44
repl_01	b	8.84
repl_01	b	7.29
repl_01	b	8.14
repl_01	b	7.96
repl_01	b	7.54
repl_01	b	7.8
repl_01	b	7.11
repl_01	b	7.62
repl_01	b	4.98
repl_01	b	5.14
repl_01	b	8.19
repl_01	b	7.77
repl_01	b	6.18
repl_01	b	5.27
repl_01	b	5.85
repl_01	b	5.82
[truncated: 405,472 more rows]
