# Supplementary material for: Mechanistic basis of the dynamic response of TWIK1 ionic selectivity to pH
Source: Nat Commun. 2024 May 8;15:3849. doi: 10.1038/s41467-024-48067-w (PMC11079055; doi:10.1038/s41467-024-48067-w)
Supplement: Supplementary file 4 — Source Data [file 41467_2024_48067_MOESM4_ESM.zip › source_data/wt_HIS122_GLU235_high_pH.csv]

repl_01	a	5.07
repl_01	a	5.59
repl_01	a	6.44
repl_01	a	8.94
repl_01	a	7.06
repl_01	a	4.66
repl_01	a	7.73
repl_01	a	6.66
repl_01	a	7.05
repl_01	a	10.7
repl_01	a	8.79
repl_01	a	9.57
repl_01	a	8.78
repl_01	a	8.61
repl_01	a	7.32
repl_01	a	8.37
repl_01	a	10.27
repl_01	a	8.55
repl_01	a	9.39
repl_01	a	10.08
repl_01	a	8.93
repl_01	a	7.67
repl_01	a	8.92
repl_01	a	5.44
repl_01	a	7.22
repl_01	a	7.93
repl_01	a	6.44
repl_01	a	6.22
repl_01	a	7.19
repl_01	a	7.19
repl_01	a	7.88
repl_01	a	6.98
repl_01	a	6.12
repl_01	a	4.32
repl_01	a	4.52
repl_01	a	4.57
repl_01	a	4.77
repl_01	a	4.45
repl_01	a	5.7
repl_01	a	4.12
repl_01	a	6.35
repl_01	a	4.19
repl_01	a	6.22
repl_01	a	4.41
repl_01	a	3.91
repl_01	a	5.02
repl_01	a	4.13
repl_01	a	3.98
repl_01	a	3.83
repl_01	a	3.91
repl_01	a	4.47
repl_01	a	4.24
repl_01	a	5.88
repl_01	a	5.39
repl_01	a	6.8
repl_01	a	8.08
repl_01	a	9.38
repl_01	a	8.66
repl_01	a	7
repl_01	a	5.43
repl_01	a	7.28
repl_01	a	4.07
repl_01	a	3.62
repl_01	a	3.76
repl_01	a	4.95
repl_01	a	5.44
repl_01	a	4.44
repl_01	a	4.51
repl_01	a	4.52
repl_01	a	4.52
repl_01	a	4.84
repl_01	a	4.75
repl_01	a	5.98
repl_01	a	10.36
repl_01	a	4.5
repl_01	a	4.98
repl_01	a	5.32
repl_01	a	5.46
repl_01	a	4.67
repl_01	a	4.57
repl_01	a	6.2
repl_01	a	7.77
repl_01	a	5.61
repl_01	a	5.3
repl_01	a	5.53
repl_01	a	5.3
repl_01	a	4.53
repl_01	a	7.26
repl_01	a	9.01
repl_01	a	9.84
repl_01	a	8.21
repl_01	a	4.36
repl_01	a	7.95
repl_01	a	9.52
repl_01	a	4.89
repl_01	a	4.26
repl_01	a	5.09
repl_01	a	5.42
repl_01	a	5.18
repl_01	a	4.54
repl_01	a	5.8
repl_01	a	4.56
repl_01	a	5.09
repl_01	a	5.51
repl_01	a	5.98
repl_01	a	4.22
repl_01	a	4.93
repl_01	a	6.05
repl_01	a	5.74
repl_01	a	5.7
repl_01	a	6.59
repl_01	a	5.62
repl_01	a	5.94
repl_01	a	6.68
repl_01	a	6.27
repl_01	a	5.91
repl_01	a	5.3
repl_01	a	5.17
repl_01	a	5.24
repl_01	a	7.46
repl_01	a	4.93
repl_01	a	4.94
repl_01	a	5.27
repl_01	a	4.81
repl_01	a	4.36
repl_01	a	4.85
repl_01	a	4.74
repl_01	a	4.75
repl_01	a	4.97
repl_01	a	6.37
repl_01	a	5.38
repl_01	a	4.68
repl_01	a	4.85
repl_01	a	5.06
repl_01	a	5.2
repl_01	a	5.14
repl_01	a	5.3
repl_01	a	4.9
repl_01	a	6.38
repl_01	a	8.09
repl_01	a	7.43
repl_01	a	6.32
repl_01	a	8.24
repl_01	a	8.55
repl_01	a	8.58
repl_01	a	10.01
repl_01	a	9.22
repl_01	a	8.36
repl_01	a	8.49
repl_01	a	9.71
repl_01	a	7.76
repl_01	a	9.47
repl_01	a	7.87
repl_01	a	8.74
repl_01	a	7.46
repl_01	a	7.09
repl_01	a	8.06
repl_01	a	8.02
repl_01	a	7.41
repl_01	a	6.4
repl_01	a	6.99
repl_01	a	6.12
repl_01	a	6.22
repl_01	a	5.42
repl_01	a	5.6
repl_01	a	8.68
repl_01	a	5.49
repl_01	a	5.77
repl_01	a	4.71
repl_01	a	4.71
repl_01	a	5.31
repl_01	a	5.75
repl_01	a	5
repl_01	a	4.35
repl_01	a	4.51
repl_01	a	5.86
repl_01	a	6.35
repl_01	a	5.68
repl_01	a	5.05
repl_01	a	4.69
repl_01	a	5.4
repl_01	a	5.7
repl_01	a	5.21
repl_01	a	4.25
repl_01	a	5.76
repl_01	a	6.6
repl_01	a	5.34
repl_01	a	4.54
repl_01	a	4.26
repl_01	a	4.74
repl_01	a	4.54
repl_01	a	7.5
repl_01	a	4.15
repl_01	a	4.17
repl_01	a	3.74
repl_01	a	3.63
repl_01	a	4.16
repl_01	a	4.7
repl_01	a	9.07
repl_01	a	6.92
repl_01	a	8.08
repl_01	a	3.83
repl_01	a	4.88
repl_01	a	4.8
repl_01	a	4.71
repl_01	a	5.36
repl_01	a	4.47
repl_01	a	5.05
repl_01	a	4.49
repl_01	a	4.55
repl_01	a	4.67
repl_01	a	7.06
repl_01	a	5.3
repl_01	a	4.6
repl_01	a	5.54
repl_01	a	4.53
repl_01	a	4.86
repl_01	a	5.65
repl_01	a	4.99
repl_01	a	7.99
repl_01	a	6.42
repl_01	a	6.23
repl_01	a	6.07
repl_01	a	6.6
repl_01	a	7.08
repl_01	a	5.57
repl_01	a	5.34
repl_01	a	6.84
repl_01	a	7.39
repl_01	a	6.58
repl_01	a	6.43
repl_01	a	5.87
repl_01	a	6.76
repl_01	a	6.5
repl_01	a	6.26
repl_01	a	6.81
repl_01	a	7.55
repl_01	a	7.09
repl_01	a	7.13
repl_01	a	6.71
repl_01	a	6.94
repl_01	a	6.76
repl_01	a	6.94
repl_01	a	6.47
repl_01	a	7.04
repl_01	a	6.33
repl_01	a	6.11
repl_01	a	6.8
repl_01	a	6.4
repl_01	a	6.62
repl_01	a	6.39
repl_01	a	6.24
repl_01	a	6.43
repl_01	a	5.85
repl_01	a	5.94
repl_01	a	6.44
repl_01	a	9.16
repl_01	a	8.19
repl_01	a	6.48
repl_01	a	7.13
repl_01	a	6.15
repl_01	a	5.63
repl_01	a	6.75
repl_01	a	6.54
repl_01	a	8.42
repl_01	a	6.66
repl_01	a	5.98
repl_01	a	6.68
repl_01	a	6.78
repl_01	a	5.49
repl_01	a	5.97
repl_01	a	5.64
repl_01	a	5.23
repl_01	a	4.53
repl_01	a	5.02
repl_01	a	4.72
repl_01	a	5.96
repl_01	a	4.6
repl_01	a	5.55
repl_01	a	4.95
repl_01	a	4.48
repl_01	a	5.41
repl_01	a	7.67
repl_01	a	6.9
repl_01	a	6.41
repl_01	a	6.31
repl_01	a	7.41
repl_01	a	4.82
repl_01	a	7.79
repl_01	a	6.87
repl_01	a	5.55
repl_01	a	5.38
repl_01	a	6.51
repl_01	a	6.2
repl_01	a	6.82
repl_01	a	6.17
repl_01	a	5.52
repl_01	a	7.41
repl_01	a	7.24
repl_01	a	6.51
repl_01	a	6.18
repl_01	a	6.06
repl_01	a	6.71
repl_01	a	6.71
repl_01	a	6.11
repl_01	a	6.6
repl_01	a	7.37
repl_01	a	6.51
repl_01	a	6.29
repl_01	a	5.88
repl_01	a	6.64
repl_01	a	6.02
repl_01	a	6.65
repl_01	a	7.01
repl_01	a	7.11
repl_01	a	7.46
repl_01	a	8.39
repl_01	a	6.46
repl_01	a	6.76
repl_01	a	6.44
repl_01	a	6.22
repl_01	a	7.29
repl_01	a	6.71
repl_01	a	6.31
repl_01	a	6.3
repl_01	a	6.57
repl_01	a	6.9
repl_01	a	6.94
repl_01	a	7.03
repl_01	a	6.41
repl_01	a	6.51
repl_01	a	7.91
repl_01	a	6.85
repl_01	a	6.78
repl_01	a	6.37
repl_01	a	5.71
repl_01	a	6.58
repl_01	a	6.69
repl_01	a	5.96
repl_01	a	6.73
repl_01	a	6.43
repl_01	a	8.17
repl_01	a	7.24
repl_01	a	7.03
repl_01	a	6.66
repl_01	a	6.2
repl_01	a	6.24
repl_01	a	6.44
repl_01	a	6.95
repl_01	a	6.33
repl_01	a	5.86
repl_01	a	6.01
repl_01	a	5.24
repl_01	a	6.72
repl_01	a	5.77
repl_01	a	5.83
repl_01	a	6.57
repl_01	a	6.26
repl_01	a	6.45
repl_01	a	6.63
repl_01	a	6.22
repl_01	a	6.22
repl_01	a	6.28
repl_01	a	5.94
repl_01	a	6.16
repl_01	a	5.88
repl_01	a	6.77
repl_01	a	6.44
repl_01	a	7.84
repl_01	a	6.8
repl_01	a	6.61
repl_01	a	6.55
repl_01	a	6.07
repl_01	a	6.27
repl_01	a	5.76
repl_01	a	5.79
repl_01	a	6.78
repl_01	a	5.46
repl_01	a	5.58
repl_01	a	7.17
repl_01	a	7.22
repl_01	a	6.68
repl_01	a	6.6
repl_01	a	6.91
repl_01	a	6.8
repl_01	a	6.43
repl_01	a	6.8
repl_01	a	7.16
repl_01	a	7.14
repl_01	a	8.1
repl_01	a	6.99
repl_01	a	6.75
repl_01	a	6.05
repl_01	a	6.19
repl_01	a	6.36
repl_01	a	6.06
repl_01	a	6.39
repl_01	a	5.93
repl_01	a	6.27
repl_01	a	4.51
repl_01	a	6.78
repl_01	a	5.85
repl_01	a	5.18
repl_01	a	6.15
repl_01	a	6.67
repl_01	a	6.62
repl_01	a	6.58
repl_01	a	6.48
repl_01	a	4.6
repl_01	a	6.03
repl_01	a	6.27
repl_01	a	5.83
repl_01	a	6.09
repl_01	a	5.92
repl_01	a	5.4
repl_01	a	6.17
repl_01	a	6
repl_01	a	6.58
repl_01	a	5.81
repl_01	a	7.27
repl_01	a	6.88
repl_01	a	5.98
repl_01	a	6.17
repl_01	a	5.93
repl_01	a	7.15
repl_01	a	5.56
repl_01	a	6.68
repl_01	a	4.42
repl_01	a	4.47
repl_01	a	5.24
repl_01	a	5.24
repl_01	a	4.71
repl_01	a	5.01
repl_01	a	4.31
repl_01	a	5.71
repl_01	a	4.42
repl_01	a	5.67
repl_01	a	5.99
repl_01	a	7.99
repl_01	a	8.22
repl_01	a	5.41
repl_01	a	4.48
repl_01	a	6.76
repl_01	a	4.53
repl_01	a	4.75
repl_01	a	5.46
repl_01	a	4.47
repl_01	a	6.17
repl_01	a	7.89
repl_01	a	8.31
repl_01	a	7.55
repl_01	a	6.53
repl_01	a	7.64
repl_01	a	6.39
repl_01	a	6.13
repl_01	a	7.08
repl_01	a	6.2
repl_01	a	6.74
repl_01	a	6.05
repl_01	a	6.41
repl_01	a	7.43
repl_01	a	5.75
repl_01	a	6.63
repl_01	a	6.56
repl_01	a	5.95
repl_01	a	5.8
repl_01	a	7.54
repl_01	a	6.48
repl_01	a	6.02
repl_01	a	9.21
repl_01	a	9.34
repl_01	a	6.75
repl_01	a	5.88
repl_01	a	5.55
repl_01	a	8.25
repl_01	a	7.52
repl_01	a	6.84
repl_01	a	6.11
repl_01	a	6.5
repl_01	a	6.53
repl_01	a	6.58
repl_01	a	6.42
repl_01	a	7.35
repl_01	a	5.44
repl_01	a	7.92
repl_01	a	6.44
repl_01	a	7.03
repl_01	a	7.34
repl_01	a	5.67
repl_01	a	6.88
repl_01	a	7.36
repl_01	a	7.53
repl_01	a	5.81
repl_01	a	7.28
repl_01	a	9.01
repl_01	a	8.1
repl_01	a	7.33
repl_01	a	6.54
repl_01	a	5.91
repl_01	a	5.99
repl_01	a	6.07
repl_01	a	6.24
repl_01	a	5.7
repl_01	a	6.9
repl_01	a	5.95
repl_01	a	7.64
repl_01	a	8.19
repl_01	a	5.75
repl_01	a	8.16
repl_01	a	8.59
repl_01	a	5.69
repl_01	a	4.45
repl_01	a	4.82
repl_01	a	6.35
repl_01	a	5.74
repl_01	a	4.98
repl_01	a	4.26
repl_01	a	4.4
repl_01	a	4.83
repl_01	a	4.72
repl_01	a	4.68
repl_01	a	4.5
repl_01	a	4.54
repl_01	a	6.27
repl_01	a	8.45
repl_01	a	6.29
repl_01	a	6.22
repl_01	a	6.38
repl_01	a	5.52
repl_01	a	4.46
repl_01	a	6.51
repl_01	a	5.44
repl_01	a	5.19
repl_01	a	6.09
repl_01	a	6.08
repl_01	a	5.38
repl_01	a	6.69
repl_01	a	6.29
repl_01	a	6.98
repl_01	a	6.07
repl_01	a	6.07
repl_01	a	4.02
repl_01	a	5.26
repl_01	a	5.37
repl_01	a	5.67
repl_01	a	3.77
repl_01	a	3.8
repl_01	a	4.15
repl_01	a	4.14
repl_01	a	3.93
repl_01	a	4.19
repl_01	a	4.26
repl_01	a	4.55
repl_01	a	4.57
repl_01	a	4.59
repl_01	a	4.08
repl_01	a	6.75
repl_01	a	5.24
repl_01	a	5.27
repl_01	a	4.99
repl_01	a	6.88
repl_01	a	3.99
repl_01	a	4.6
repl_01	a	4.06
repl_01	a	5.43
repl_01	a	5.54
repl_01	a	4.58
repl_01	a	4.03
repl_01	a	3.85
repl_01	a	7.12
repl_01	a	3.91
repl_01	a	3.85
repl_01	a	4.71
repl_01	a	4.01
repl_01	a	4
repl_01	a	3.83
repl_01	a	3.92
repl_01	a	4.16
repl_01	a	5.84
repl_01	a	5.66
repl_01	a	6.12
repl_01	a	6.2
repl_01	a	5.73
repl_01	a	4.65
repl_01	a	4.43
repl_01	a	4.06
repl_01	a	4.54
repl_01	a	3.88
repl_01	a	5.72
repl_01	a	4.63
repl_01	a	4.5
repl_01	a	4.28
repl_01	a	5.15
repl_01	a	5.45
repl_01	a	4.77
repl_01	a	4.29
repl_01	a	6.29
repl_01	a	5.89
repl_01	a	6.15
repl_01	a	5.24
repl_01	a	5.6
repl_01	a	4.76
repl_01	a	4.6
repl_01	a	5.03
repl_01	a	6.26
repl_01	a	7.18
repl_01	a	5.39
repl_01	a	5.83
repl_01	a	6.77
repl_01	a	5.91
repl_01	a	4.97
repl_01	a	6.12
repl_01	a	4.37
repl_01	a	4.4
repl_01	a	5.41
repl_01	a	5.16
repl_01	a	5.69
repl_01	a	5.59
repl_01	a	5.95
repl_01	a	5.22
repl_01	a	5.61
repl_01	a	5.44
repl_01	a	5.67
repl_01	a	6.09
repl_01	a	5.99
repl_01	a	5.09
repl_01	a	5.3
repl_01	a	5.14
repl_01	a	5.89
repl_01	b	5.07
repl_01	b	5.59
repl_01	b	6.44
repl_01	b	8.94
repl_01	b	7.06
repl_01	b	4.66
repl_01	b	7.73
repl_01	b	6.66
repl_01	b	7.05
repl_01	b	10.7
repl_01	b	8.79
repl_01	b	9.57
repl_01	b	8.78
repl_01	b	8.61
repl_01	b	7.32
repl_01	b	8.37
repl_01	b	10.27
repl_01	b	8.55
repl_01	b	9.39
repl_01	b	10.08
repl_01	b	8.93
repl_01	b	7.67
repl_01	b	8.92
repl_01	b	5.44
repl_01	b	7.22
repl_01	b	7.93
repl_01	b	6.44
repl_01	b	6.22
repl_01	b	7.19
repl_01	b	7.19
repl_01	b	7.88
repl_01	b	6.98
repl_01	b	6.12
repl_01	b	4.32
repl_01	b	4.52
repl_01	b	4.57
repl_01	b	4.77
repl_01	b	4.45
repl_01	b	5.7
repl_01	b	4.12
repl_01	b	6.35
repl_01	b	4.19
repl_01	b	6.22
repl_01	b	4.41
repl_01	b	3.91
repl_01	b	5.02
repl_01	b	4.13
repl_01	b	3.98
repl_01	b	3.83
repl_01	b	3.91
repl_01	b	4.47
repl_01	b	4.24
repl_01	b	5.88
repl_01	b	5.39
repl_01	b	6.8
repl_01	b	8.08
repl_01	b	9.38
repl_01	b	8.66
repl_01	b	7
repl_01	b	5.43
repl_01	b	7.28
repl_01	b	4.07
repl_01	b	3.62
repl_01	b	3.76
repl_01	b	4.95
repl_01	b	5.44
repl_01	b	4.44
repl_01	b	4.51
repl_01	b	4.52
repl_01	b	4.52
repl_01	b	4.84
repl_01	b	4.75
repl_01	b	5.98
repl_01	b	10.36
repl_01	b	4.5
repl_01	b	4.98
repl_01	b	5.32
repl_01	b	5.46
repl_01	b	4.67
repl_01	b	4.57
repl_01	b	6.2
repl_01	b	7.77
repl_01	b	5.61
repl_01	b	5.3
repl_01	b	5.53
repl_01	b	5.3
repl_01	b	4.53
repl_01	b	7.26
repl_01	b	9.01
repl_01	b	9.84
repl_01	b	8.21
repl_01	b	4.36
repl_01	b	7.95
repl_01	b	9.52
repl_01	b	4.89
repl_01	b	4.26
repl_01	b	5.09
repl_01	b	5.42
repl_01	b	5.18
repl_01	b	4.54
repl_01	b	5.8
repl_01	b	4.56
repl_01	b	5.09
repl_01	b	5.51
repl_01	b	5.98
repl_01	b	4.22
repl_01	b	4.93
repl_01	b	6.05
repl_01	b	5.74
repl_01	b	5.7
repl_01	b	6.59
repl_01	b	5.62
repl_01	b	5.94
repl_01	b	6.68
repl_01	b	6.27
repl_01	b	5.91
repl_01	b	5.3
repl_01	b	5.17
repl_01	b	5.24
repl_01	b	7.46
repl_01	b	4.93
repl_01	b	4.94
repl_01	b	5.27
repl_01	b	4.81
repl_01	b	4.36
repl_01	b	4.85
repl_01	b	4.74
repl_01	b	4.75
repl_01	b	4.97
repl_01	b	6.37
repl_01	b	5.38
repl_01	b	4.68
repl_01	b	4.85
repl_01	b	5.06
repl_01	b	5.2
repl_01	b	5.14
repl_01	b	5.3
repl_01	b	4.9
repl_01	b	6.38
repl_01	b	8.09
repl_01	b	7.43
repl_01	b	6.32
repl_01	b	8.24
repl_01	b	8.55
repl_01	b	8.58
repl_01	b	10.01
repl_01	b	9.22
repl_01	b	8.36
repl_01	b	8.49
repl_01	b	9.71
repl_01	b	7.76
repl_01	b	9.47
repl_01	b	7.87
repl_01	b	8.74
repl_01	b	7.46
repl_01	b	7.09
repl_01	b	8.06
repl_01	b	8.02
repl_01	b	7.41
repl_01	b	6.4
repl_01	b	6.99
repl_01	b	6.12
repl_01	b	6.22
repl_01	b	5.42
repl_01	b	5.6
repl_01	b	8.68
repl_01	b	5.49
repl_01	b	5.77
repl_01	b	4.71
repl_01	b	4.71
repl_01	b	5.31
repl_01	b	5.75
repl_01	b	5
repl_01	b	4.35
repl_01	b	4.51
repl_01	b	5.86
repl_01	b	6.35
repl_01	b	5.68
repl_01	b	5.05
repl_01	b	4.69
repl_01	b	5.4
repl_01	b	5.7
repl_01	b	5.21
repl_01	b	4.25
repl_01	b	5.76
repl_01	b	6.6
repl_01	b	5.34
repl_01	b	4.54
repl_01	b	4.26
repl_01	b	4.74
repl_01	b	4.54
repl_01	b	7.5
repl_01	b	4.15
repl_01	b	4.17
repl_01	b	3.74
repl_01	b	3.63
repl_01	b	4.16
repl_01	b	4.7
repl_01	b	9.07
repl_01	b	6.92
repl_01	b	8.08
repl_01	b	3.83
repl_01	b	4.88
repl_01	b	4.8
repl_01	b	4.71
repl_01	b	5.36
repl_01	b	4.47
repl_01	b	5.05
repl_01	b	4.49
repl_01	b	4.55
repl_01	b	4.67
repl_01	b	7.06
repl_01	b	5.3
repl_01	b	4.6
repl_01	b	5.54
repl_01	b	4.53
repl_01	b	4.86
repl_01	b	5.65
repl_01	b	4.99
repl_01	b	7.99
repl_01	b	6.42
repl_01	b	6.23
repl_01	b	6.07
repl_01	b	6.6
repl_01	b	7.08
repl_01	b	5.57
repl_01	b	5.34
repl_01	b	6.84
repl_01	b	7.39
repl_01	b	6.58
repl_01	b	6.43
repl_01	b	5.87
repl_01	b	6.76
repl_01	b	6.5
repl_01	b	6.26
repl_01	b	6.81
repl_01	b	7.55
repl_01	b	7.09
repl_01	b	7.13
repl_01	b	6.71
repl_01	b	6.94
repl_01	b	6.76
repl_01	b	6.94
repl_01	b	6.47
repl_01	b	7.04
repl_01	b	6.33
repl_01	b	6.11
repl_01	b	6.8
repl_01	b	6.4
repl_01	b	6.62
repl_01	b	6.39
repl_01	b	6.24
repl_01	b	6.43
repl_01	b	5.85
repl_01	b	5.94
repl_01	b	6.44
repl_01	b	9.16
repl_01	b	8.19
repl_01	b	6.48
repl_01	b	7.13
repl_01	b	6.15
repl_01	b	5.63
repl_01	b	6.75
repl_01	b	6.54
repl_01	b	8.42
repl_01	b	6.66
repl_01	b	5.98
repl_01	b	6.68
repl_01	b	6.78
repl_01	b	5.49
repl_01	b	5.97
repl_01	b	5.64
repl_01	b	5.23
repl_01	b	4.53
repl_01	b	5.02
repl_01	b	4.72
repl_01	b	5.96
repl_01	b	4.6
repl_01	b	5.55
repl_01	b	4.95
repl_01	b	4.48
repl_01	b	5.41
repl_01	b	7.67
repl_01	b	6.9
repl_01	b	6.41
repl_01	b	6.31
repl_01	b	7.41
repl_01	b	4.82
repl_01	b	7.79
repl_01	b	6.87
repl_01	b	5.55
repl_01	b	5.38
repl_01	b	6.51
repl_01	b	6.2
repl_01	b	6.82
repl_01	b	6.17
repl_01	b	5.52
repl_01	b	7.41
repl_01	b	7.24
repl_01	b	6.51
repl_01	b	6.18
repl_01	b	6.06
repl_01	b	6.71
repl_01	b	6.71
repl_01	b	6.11
repl_01	b	6.6
repl_01	b	7.37
repl_01	b	6.51
repl_01	b	6.29
repl_01	b	5.88
repl_01	b	6.64
repl_01	b	6.02
repl_01	b	6.65
repl_01	b	7.01
repl_01	b	7.11
repl_01	b	7.46
repl_01	b	8.39
repl_01	b	6.46
repl_01	b	6.76
repl_01	b	6.44
repl_01	b	6.22
repl_01	b	7.29
repl_01	b	6.71
repl_01	b	6.31
repl_01	b	6.3
repl_01	b	6.57
repl_01	b	6.9
repl_01	b	6.94
repl_01	b	7.03
repl_01	b	6.41
repl_01	b	6.51
repl_01	b	7.91
repl_01	b	6.85
repl_01	b	6.78
repl_01	b	6.37
repl_01	b	5.71
repl_01	b	6.58
repl_01	b	6.69
repl_01	b	5.96
repl_01	b	6.73
repl_01	b	6.43
repl_01	b	8.17
repl_01	b	7.24
repl_01	b	7.03
repl_01	b	6.66
repl_01	b	6.2
repl_01	b	6.24
repl_01	b	6.44
repl_01	b	6.95
repl_01	b	6.33
repl_01	b	5.86
repl_01	b	6.01
repl_01	b	5.24
repl_01	b	6.72
repl_01	b	5.77
repl_01	b	5.83
repl_01	b	6.57
repl_01	b	6.26
repl_01	b	6.45
repl_01	b	6.63
repl_01	b	6.22
repl_01	b	6.22
repl_01	b	6.28
repl_01	b	5.94
repl_01	b	6.16
repl_01	b	5.88
repl_01	b	6.77
repl_01	b	6.44
repl_01	b	7.84
repl_01	b	6.8
repl_01	b	6.61
repl_01	b	6.55
repl_01	b	6.07
repl_01	b	6.27
repl_01	b	5.76
repl_01	b	5.79
repl_01	b	6.78
repl_01	b	5.46
repl_01	b	5.58
repl_01	b	7.17
repl_01	b	7.22
repl_01	b	6.68
repl_01	b	6.6
repl_01	b	6.91
repl_01	b	6.8
repl_01	b	6.43
repl_01	b	6.8
repl_01	b	7.16
repl_01	b	7.14
repl_01	b	8.1
repl_01	b	6.99
repl_01	b	6.75
repl_01	b	6.05
repl_01	b	6.19
repl_01	b	6.36
repl_01	b	6.06
repl_01	b	6.39
repl_01	b	5.93
repl_01	b	6.27
repl_01	b	4.51
repl_01	b	6.78
repl_01	b	5.85
repl_01	b	5.18
repl_01	b	6.15
repl_01	b	6.67
repl_01	b	6.62
repl_01	b	6.58
repl_01	b	6.48
repl_01	b	4.6
repl_01	b	6.03
repl_01	b	6.27
repl_01	b	5.83
repl_01	b	6.09
repl_01	b	5.92
repl_01	b	5.4
repl_01	b	6.17
repl_01	b	6
repl_01	b	6.58
repl_01	b	5.81
repl_01	b	7.27
repl_01	b	6.88
repl_01	b	5.98
repl_01	b	6.17
repl_01	b	5.93
repl_01	b	7.15
repl_01	b	5.56
repl_01	b	6.68
repl_01	b	4.42
repl_01	b	4.47
repl_01	b	5.24
repl_01	b	5.24
repl_01	b	4.71
repl_01	b	5.01
repl_01	b	4.31
repl_01	b	5.71
repl_01	b	4.42
repl_01	b	5.67
repl_01	b	5.99
repl_01	b	7.99
repl_01	b	8.22
repl_01	b	5.41
repl_01	b	4.48
repl_01	b	6.76
repl_01	b	4.53
repl_01	b	4.75
repl_01	b	5.46
repl_01	b	4.47
repl_01	b	6.17
repl_01	b	7.89
repl_01	b	8.31
repl_01	b	7.55
repl_01	b	6.53
repl_01	b	7.64
repl_01	b	6.39
repl_01	b	6.13
repl_01	b	7.08
repl_01	b	6.2
repl_01	b	6.74
repl_01	b	6.05
repl_01	b	6.41
repl_01	b	7.43
repl_01	b	5.75
repl_01	b	6.63
repl_01	b	6.56
repl_01	b	5.95
repl_01	b	5.8
repl_01	b	7.54
repl_01	b	6.48
repl_01	b	6.02
repl_01	b	9.21
repl_01	b	9.34
repl_01	b	6.75
repl_01	b	5.88
repl_01	b	5.55
repl_01	b	8.25
repl_01	b	7.52
repl_01	b	6.84
repl_01	b	6.11
repl_01	b	6.5
repl_01	b	6.53
repl_01	b	6.58
repl_01	b	6.42
repl_01	b	7.35
repl_01	b	5.44
repl_01	b	7.92
repl_01	b	6.44
repl_01	b	7.03
repl_01	b	7.34
repl_01	b	5.67
repl_01	b	6.88
repl_01	b	7.36
repl_01	b	7.53
repl_01	b	5.81
repl_01	b	7.28
repl_01	b	9.01
repl_01	b	8.1
repl_01	b	7.33
repl_01	b	6.54
repl_01	b	5.91
repl_01	b	5.99
repl_01	b	6.07
repl_01	b	6.24
repl_01	b	5.7
repl_01	b	6.9
repl_01	b	5.95
repl_01	b	7.64
repl_01	b	8.19
repl_01	b	5.75
repl_01	b	8.16
repl_01	b	8.59
repl_01	b	5.69
repl_01	b	4.45
repl_01	b	4.82
repl_01	b	6.35
repl_01	b	5.74
repl_01	b	4.98
repl_01	b	4.26
repl_01	b	4.4
repl_01	b	4.83
repl_01	b	4.72
repl_01	b	4.68
repl_01	b	4.5
repl_01	b	4.54
repl_01	b	6.27
repl_01	b	8.45
repl_01	b	6.29
repl_01	b	6.22
repl_01	b	6.38
repl_01	b	5.52
repl_01	b	4.46
repl_01	b	6.51
repl_01	b	5.44
repl_01	b	5.19
repl_01	b	6.09
repl_01	b	6.08
repl_01	b	5.38
repl_01	b	6.69
repl_01	b	6.29
repl_01	b	6.98
repl_01	b	6.07
repl_01	b	6.07
repl_01	b	4.02
repl_01	b	5.26
repl_01	b	5.37
repl_01	b	5.67
repl_01	b	3.77
repl_01	b	3.8
repl_01	b	4.15
repl_01	b	4.14
repl_01	b	3.93
repl_01	b	4.19
repl_01	b	4.26
repl_01	b	4.55
repl_01	b	4.57
repl_01	b	4.59
repl_01	b	4.08
repl_01	b	6.75
repl_01	b	5.24
repl_01	b	5.27
repl_01	b	4.99
repl_01	b	6.88
repl_01	b	3.99
repl_01	b	4.6
repl_01	b	4.06
repl_01	b	5.43
repl_01	b	5.54
repl_01	b	4.58
repl_01	b	4.03
repl_01	b	3.85
repl_01	b	7.12
repl_01	b	3.91
repl_01	b	3.85
repl_01	b	4.71
repl_01	b	4.01
repl_01	b	4
repl_01	b	3.83
repl_01	b	3.92
repl_01	b	4.16
repl_01	b	5.84
repl_01	b	5.66
repl_01	b	6.12
repl_01	b	6.2
repl_01	b	5.73
repl_01	b	4.65
repl_01	b	4.43
repl_01	b	4.06
repl_01	b	4.54
repl_01	b	3.88
repl_01	b	5.72
repl_01	b	4.63
repl_01	b	4.5
repl_01	b	4.28
repl_01	b	5.15
repl_01	b	5.45
repl_01	b	4.77
repl_01	b	4.29
repl_01	b	6.29
repl_01	b	5.89
repl_01	b	6.15
repl_01	b	5.24
repl_01	b	5.6
repl_01	b	4.76
repl_01	b	4.6
repl_01	b	5.03
repl_01	b	6.26
repl_01	b	7.18
repl_01	b	5.39
repl_01	b	5.83
repl_01	b	6.77
repl_01	b	5.91
repl_01	b	4.97
repl_01	b	6.12
repl_01	b	4.37
repl_01	b	4.4
repl_01	b	5.41
repl_01	b	5.16
repl_01	b	5.69
repl_01	b	5.59
repl_01	b	5.95
repl_01	b	5.22
repl_01	b	5.61
repl_01	b	5.44
repl_01	b	5.67
repl_01	b	6.09
repl_01	b	5.99
repl_01	b	5.09
repl_01	b	5.3
repl_01	b	5.14
repl_01	b	5.89
repl_01	b	10.29
repl_01	b	10.01
repl_01	b	13.06
repl_01	b	8.45
repl_01	b	7.51
repl_01	b	7.96
repl_01	b	6.5
repl_01	b	10.24
repl_01	b	10.93
repl_01	b	8.62
repl_01	b	10.47
repl_01	b	8.05
repl_01	b	9.31
repl_01	b	9.82
repl_01	b	9.62
repl_01	b	8.46
repl_01	b	7.73
repl_01	b	7.16
repl_01	b	9.53
repl_01	b	7.62
repl_01	b	6.94
repl_01	b	8.43
repl_01	b	8.86
repl_01	b	15.06
repl_01	b	13.59
repl_01	b	10.93
repl_01	b	10.69
repl_01	b	10.89
repl_01	b	10.95
repl_01	b	10.66
repl_01	b	11.24
repl_01	b	10.55
repl_01	b	9.35
repl_01	b	11.71
repl_01	b	9.9
repl_01	b	10.59
repl_01	b	10.14
repl_01	b	10.4
repl_01	b	10.81
repl_01	b	9.54
repl_01	b	10.24
repl_01	b	10.8
repl_01	b	10.28
repl_01	b	10.27
repl_01	b	11.66
repl_01	b	11.17
repl_01	b	11.54
repl_01	b	12.53
repl_01	b	10.36
repl_01	b	11.07
repl_01	b	10.02
repl_01	b	12.16
repl_01	b	11.62
repl_01	b	9.4
repl_01	b	10.51
repl_01	b	10.85
repl_01	b	9.09
repl_01	b	10.58
repl_01	b	10.82
repl_01	b	12.18
repl_01	b	11.19
repl_01	b	8.62
repl_01	b	7.53
repl_01	b	8.43
repl_01	b	11.53
repl_01	b	10.57
repl_01	b	11.44
repl_01	b	10.24
repl_01	b	10.58
repl_01	b	11.3
repl_01	b	10.2
repl_01	b	12.08
repl_01	b	11.4
repl_01	b	11
repl_01	b	11.8
repl_01	b	12.11
repl_01	b	11.67
repl_01	b	12.79
repl_01	b	15.2
repl_01	b	15.07
repl_01	b	14.01
repl_01	b	15.98
repl_01	b	15.39
repl_01	b	14.34
repl_01	b	14.64
repl_01	b	15.86
repl_01	b	18.02
repl_01	b	17.03
repl_01	b	15.2
repl_01	b	15.73
repl_01	b	14.95
repl_01	b	16.82
repl_01	b	13.64
repl_01	b	15.32
repl_01	b	14.46
repl_01	b	13.67
repl_01	b	17
repl_01	b	16.79
repl_01	b	14.03
repl_01	b	16.8
repl_01	b	16.49
repl_01	b	16.12
repl_01	b	17.8
repl_01	b	18.85
repl_01	b	14.76
repl_01	b	19.74
repl_01	b	13.55
repl_01	b	12.22
repl_01	b	15.42
repl_01	b	17.17
repl_01	b	10.27
repl_01	b	14.95
repl_01	b	18.94
repl_01	b	16.81
repl_01	b	13.01
repl_01	b	14
repl_01	b	16.18
repl_01	b	18.45
repl_01	b	17.16
repl_01	b	17.03
repl_01	b	16.52
repl_01	b	15.88
repl_01	b	15.28
repl_01	b	15.79
repl_01	b	17.89
repl_01	b	13.89
repl_01	b	14.28
repl_01	b	12.87
repl_01	b	17.05
repl_01	b	13.41
repl_01	b	16.49
repl_01	b	15.7
repl_01	b	17.19
repl_01	b	14.2
repl_01	b	12.99
repl_01	b	19.14
repl_01	b	16.22
repl_01	b	14.16
repl_01	b	11.49
repl_01	b	16.3
repl_01	b	16.28
repl_01	b	17.84
repl_01	b	16.6
repl_01	b	12.27
repl_01	b	17.16
repl_01	b	14.33
repl_01	b	15.07
repl_01	b	18.06
repl_01	b	14.52
repl_01	b	14.58
repl_01	b	12.13
repl_01	b	12
repl_01	b	16.93
repl_01	b	14.02
repl_01	b	17.01
repl_01	b	17.01
repl_01	b	15.3
repl_01	b	16.02
repl_01	b	14.73
repl_01	b	15.66
repl_01	b	16.92
repl_01	b	14.35
repl_01	b	13.36
repl_01	b	16.32
repl_01	b	16.71
repl_01	b	15.34
repl_01	b	14.91
repl_01	b	15.14
repl_01	b	14.13
repl_01	b	14.06
repl_01	b	15.29
repl_01	b	13.75
repl_01	b	15.2
repl_01	b	15.28
repl_01	b	16.11
repl_01	b	13.16
repl_01	b	15.1
repl_01	b	13.81
repl_01	b	14.37
repl_01	b	11.19
repl_01	b	10.92
repl_01	b	12.01
repl_01	b	12.98
repl_01	b	12.36
repl_01	b	13.47
repl_01	b	15.96
repl_01	b	13.92
repl_01	b	15.17
repl_01	b	15.96
repl_01	b	13.46
repl_01	b	14.87
repl_01	b	11.98
repl_01	b	14.57
repl_01	b	15.06
repl_01	b	16.75
repl_01	b	14.68
repl_01	b	14.44
repl_01	b	13.08
repl_01	b	13.69
repl_01	b	15.1
repl_01	b	11.67
repl_01	b	10.55
repl_01	b	16.27
repl_01	b	12.67
repl_01	b	15.43
repl_01	b	16.47
repl_01	b	17.21
repl_01	b	13.13
repl_01	b	16.05
repl_01	b	14.64
repl_01	b	15.29
repl_01	b	13.33
repl_01	b	12.01
repl_01	b	10.96
repl_01	b	15.09
repl_01	b	12.72
repl_01	b	11.21
repl_01	b	14.07
repl_01	b	14.29
repl_01	b	16.95
repl_01	b	15.51
repl_01	b	19.1
repl_01	b	17.45
repl_01	b	16.05
repl_01	b	14.75
repl_01	b	16.61
repl_01	b	13.62
repl_01	b	13.66
repl_01	b	10.43
repl_01	b	11.17
repl_01	b	9.02
repl_01	b	12.83
repl_01	b	9.45
repl_01	b	9.38
repl_01	b	9.77
repl_01	b	9.12
repl_01	b	8.77
repl_01	b	8.1
repl_01	b	9.81
repl_01	b	9.25
repl_01	b	10.24
repl_01	b	8.24
repl_01	b	9.73
repl_01	b	8.12
repl_01	b	7.65
repl_01	b	8.54
repl_01	b	9.81
repl_01	b	10.66
repl_01	b	9.96
repl_01	b	11.82
repl_01	b	7.11
repl_01	b	6.99
repl_01	b	7.87
repl_01	b	14.08
repl_01	b	16.8
repl_01	b	13.59
repl_01	b	13.64
repl_01	b	13.41
repl_01	b	13.43
repl_01	b	13.32
repl_01	b	17.19
repl_01	b	13.7
repl_01	b	14.11
repl_01	b	14.6
repl_01	b	15.48
repl_01	b	14.05
repl_01	b	14.35
repl_01	b	14.62
repl_01	b	14.55
repl_01	b	14.91
repl_01	b	9.6
repl_01	b	9.5
repl_01	b	11.15
repl_01	b	9.53
repl_01	b	9.93
repl_01	b	10.58
repl_01	b	11.1
repl_01	b	10.47
repl_01	b	10.03
repl_01	b	9.39
repl_01	b	10.43
repl_01	b	11.06
repl_01	b	10.89
repl_01	b	9.84
repl_01	b	9.56
repl_01	b	10.53
repl_01	b	9.87
repl_01	b	10.68
repl_01	b	10.64
repl_01	b	9.52
repl_01	b	10.78
repl_01	b	11.62
repl_01	b	11
repl_01	b	12.73
repl_01	b	15.81
repl_01	b	15.91
repl_01	b	14.62
repl_01	b	14.57
repl_01	b	15.02
repl_01	b	15.82
repl_01	b	16.74
repl_01	b	15.29
repl_01	b	14.96
repl_01	b	16.14
repl_01	b	14.22
repl_01	b	14.99
repl_01	b	14.13
repl_01	b	12.61
repl_01	b	11.32
repl_01	b	14.9
repl_01	b	14.59
repl_01	b	14.78
repl_01	b	14.35
repl_01	b	14.62
repl_01	b	14.81
repl_01	b	15.58
repl_01	b	14.93
repl_01	b	17.99
repl_01	b	15.9
repl_01	b	15.06
repl_01	b	11.16
repl_01	b	14.35
repl_01	b	10.37
repl_01	b	12.63
repl_01	b	14.52
repl_01	b	15.76
repl_01	b	16.29
repl_01	b	16.32
repl_01	b	14.52
repl_01	b	14.73
repl_01	b	17.65
repl_01	b	16.74
repl_01	b	13.86
repl_01	b	13.76
repl_01	b	15.47
repl_01	b	17.01
repl_01	b	16.13
repl_01	b	13.44
repl_01	b	11.04
repl_01	b	10.87
repl_01	b	10.65
repl_01	b	12.73
repl_01	b	9.33
repl_01	b	9.77
repl_01	b	10.12
repl_01	b	10.69
repl_01	b	8.59
repl_01	b	8.36
repl_01	b	9.51
repl_01	b	7.94
repl_01	b	7.99
repl_01	b	10.3
repl_01	b	7.34
repl_01	b	6.71
repl_01	b	9.49
repl_01	b	8.78
repl_01	b	7.99
repl_01	b	8.73
repl_01	b	8.8
repl_01	b	7.46
repl_01	b	9.16
repl_01	b	7.74
repl_01	b	8.41
repl_01	b	8.46
repl_01	b	7.95
repl_01	b	8.97
repl_01	b	8.84
repl_01	b	8.53
repl_01	b	8.84
repl_01	b	9.55
repl_01	b	10.22
repl_01	b	12.38
repl_01	b	10.25
repl_01	b	11.11
repl_01	b	11.67
repl_01	b	9.56
repl_01	b	9.07
repl_01	b	8.53
repl_01	b	9.14
repl_01	b	11.46
repl_01	b	9.3
repl_01	b	12.44
repl_01	b	10.77
repl_01	b	14.09
repl_01	b	13.96
repl_01	b	15.05
repl_01	b	16.52
repl_01	b	14.93
repl_01	b	14.47
repl_01	b	16.56
repl_01	b	14.79
repl_01	b	14.17
repl_01	b	14.53
repl_01	b	13.03
repl_01	b	9.71
repl_01	b	9.97
repl_01	b	10.5
repl_01	b	10.69
repl_01	b	15.2
repl_01	b	13.94
repl_01	b	17.74
repl_01	b	12.95
repl_01	b	10.73
repl_01	b	10.04
repl_01	b	8.57
repl_01	b	8.97
repl_01	b	8.13
repl_01	b	8.3
repl_01	b	9.58
repl_01	b	8.67
repl_01	b	9.88
repl_01	b	8.87
repl_01	b	8.68
repl_01	b	8.74
repl_01	b	7.94
repl_01	b	7.55
repl_01	b	7.92
repl_01	b	8.5
repl_01	b	8.37
repl_01	b	8.36
repl_01	b	9.76
repl_01	b	8.52
repl_01	b	7.49
repl_01	b	8.13
repl_01	b	8.08
repl_01	b	9.58
repl_01	b	9.3
repl_01	b	15.66
repl_01	b	13.72
repl_01	b	13.41
repl_01	b	14.42
repl_01	b	13.41
repl_01	b	13.6
repl_01	b	14.78
repl_01	b	13.74
repl_01	b	9.24
repl_01	b	8.89
repl_01	b	7.89
repl_01	b	8.23
repl_01	b	8.8
repl_01	b	9.41
repl_01	b	9.23
repl_01	b	9.67
repl_01	b	7.85
repl_01	b	9.45
repl_01	b	11.31
repl_01	b	8.75
repl_01	b	7.37
repl_01	b	7.07
repl_01	b	7.77
repl_01	b	7.42
repl_01	b	6.74
repl_01	b	10.59
repl_01	b	15.18
repl_01	b	12.44
repl_01	b	14.92
repl_01	b	15.07
repl_01	b	14.18
repl_01	b	13.98
repl_01	b	15.49
repl_01	b	13.46
repl_01	b	14.72
repl_01	b	17
repl_01	b	15.11
repl_01	b	16.89
repl_01	b	13.99
repl_01	b	16.62
repl_01	b	13.83
repl_01	b	16.02
repl_01	b	15.59
repl_01	b	13.96
repl_01	b	15.04
repl_01	b	13.77
repl_01	b	7.53
repl_01	b	7.73
repl_01	b	12.77
repl_01	b	14.2
repl_01	b	13.14
repl_01	b	13.93
repl_01	b	13.79
repl_01	b	13.6
repl_01	b	12.77
repl_01	b	13.25
repl_01	b	13.98
repl_01	b	12.35
repl_01	b	13.75
repl_01	b	10.65
repl_01	b	11.23
repl_01	b	9.65
repl_01	b	8.28
repl_01	b	9.03
repl_01	b	10.14
repl_01	b	10.38
repl_01	b	10.55
repl_01	b	9.83
repl_01	b	9.4
repl_01	b	10.13
repl_01	b	12.25
repl_01	b	7.86
repl_01	b	9.94
repl_01	b	10.34
repl_01	b	9.98
repl_01	b	11.41
repl_01	b	12.64
repl_01	b	11.14
repl_01	b	10.46
repl_01	b	10.73
repl_01	b	10.09
repl_01	b	11.27
repl_01	b	10.77
repl_01	b	12.12
repl_01	b	10.79
repl_01	b	9.37
repl_01	b	11.61
repl_01	b	10.4
repl_01	b	10.29
repl_01	b	10.1
repl_01	b	12.05
repl_01	b	10.2
repl_01	b	10.52
repl_01	b	7.43
repl_01	b	7.59
repl_01	b	10.38
repl_01	b	11.1
repl_01	b	10.36
repl_01	b	11.44
repl_01	b	10.01
repl_01	b	10.81
repl_01	b	10.13
repl_01	b	12.68
repl_01	b	11.3
repl_01	b	10.71
repl_01	b	8.2
repl_01	b	10.98
repl_01	b	9.63
repl_01	b	9.15
repl_01	b	10.23
repl_01	b	11.58
repl_01	b	10.76
repl_01	b	11.5
repl_01	b	8.78
repl_01	b	11.36
repl_01	b	8.56
repl_01	b	10.53
repl_01	b	10.43
repl_01	b	9.64
repl_01	b	9.97
repl_01	b	11.77
repl_01	b	7.58
repl_01	b	8.53
repl_01	b	12.53
repl_01	b	10.27
repl_01	b	10.63
repl_01	b	11.83
repl_01	b	8.01
repl_01	b	5.62
repl_01	b	4.12
repl_01	b	5.29
repl_01	b	7.98
repl_01	b	8.17
repl_01	b	7.49
repl_01	b	7.59
repl_01	b	7.72
repl_01	b	8.29
repl_01	b	8.25
repl_01	b	5.05
repl_01	b	7.7
repl_01	b	6.14
repl_01	b	10.47
repl_01	b	10.92
repl_01	b	11.72
repl_01	b	9.32
repl_01	b	9.58
repl_01	b	11.35
repl_01	b	10.82
repl_01	b	11.53
repl_01	b	10.6
repl_01	b	7.39
repl_01	b	11.28
repl_01	b	8.84
repl_01	b	10.55
repl_01	b	9.72
repl_01	b	8.04
repl_01	b	10.39
repl_01	b	9.6
repl_01	b	8.42
repl_01	b	10.8
repl_01	b	10.04
repl_01	b	10.61
repl_01	b	10.06
repl_01	b	11.48
repl_01	b	11.11
repl_01	b	9.04
repl_01	b	12.4
repl_01	b	10.69
repl_01	b	11.58
repl_01	b	10.32
repl_01	b	9.18
repl_01	b	10.23
repl_01	b	10.7
repl_01	b	9.46
repl_01	b	11.88
repl_01	b	10.88
repl_01	b	11.25
repl_01	b	11.67
repl_01	b	12.3
repl_01	b	11.7
repl_01	b	10.06
repl_01	b	9.46
repl_01	b	10.02
repl_01	b	9.7
repl_01	b	13.49
repl_01	b	13.41
repl_01	b	12.14
repl_01	b	13.96
repl_01	b	12.51
repl_01	b	12.17
repl_01	b	9.28
repl_01	b	6.37
repl_01	b	8.47
repl_01	b	10.56
repl_01	b	10.36
repl_01	b	11.02
repl_01	b	10.17
repl_01	b	9.21
repl_01	b	9.85
repl_01	b	9.21
repl_01	b	12.58
repl_01	b	11.41
repl_01	c	5.07
repl_01	c	5.59
repl_01	c	6.44
repl_01	c	8.94
repl_01	c	7.06
repl_01	c	4.66
repl_01	c	7.73
repl_01	c	6.66
repl_01	c	7.05
repl_01	c	10.7
repl_01	c	8.79
repl_01	c	9.57
repl_01	c	8.78
repl_01	c	8.61
repl_01	c	7.32
repl_01	c	8.37
repl_01	c	10.27
repl_01	c	8.55
repl_01	c	9.39
repl_01	c	10.08
repl_01	c	8.93
repl_01	c	7.67
repl_01	c	8.92
repl_01	c	5.44
repl_01	c	7.22
repl_01	c	7.93
repl_01	c	6.44
repl_01	c	6.22
repl_01	c	7.19
repl_01	c	7.19
repl_01	c	7.88
repl_01	c	6.98
repl_01	c	6.12
repl_01	c	4.32
repl_01	c	4.52
repl_01	c	4.57
repl_01	c	4.77
repl_01	c	4.45
repl_01	c	5.7
repl_01	c	4.12
repl_01	c	6.35
repl_01	c	4.19
repl_01	c	6.22
repl_01	c	4.41
repl_01	c	3.91
repl_01	c	5.02
repl_01	c	4.13
repl_01	c	3.98
repl_01	c	3.83
repl_01	c	3.91
repl_01	c	4.47
repl_01	c	4.24
repl_01	c	5.88
repl_01	c	5.39
repl_01	c	6.8
repl_01	c	8.08
repl_01	c	9.38
repl_01	c	8.66
repl_01	c	7
repl_01	c	5.43
repl_01	c	7.28
repl_01	c	4.07
repl_01	c	3.62
repl_01	c	3.76
repl_01	c	4.95
repl_01	c	5.44
repl_01	c	4.44
repl_01	c	4.51
repl_01	c	4.52
repl_01	c	4.52
repl_01	c	4.84
repl_01	c	4.75
repl_01	c	5.98
repl_01	c	10.36
repl_01	c	4.5
repl_01	c	4.98
repl_01	c	5.32
repl_01	c	5.46
repl_01	c	4.67
repl_01	c	4.57
repl_01	c	6.2
repl_01	c	7.77
repl_01	c	5.61
repl_01	c	5.3
repl_01	c	5.53
repl_01	c	5.3
repl_01	c	4.53
repl_01	c	7.26
repl_01	c	9.01
repl_01	c	9.84
repl_01	c	8.21
repl_01	c	4.36
repl_01	c	7.95
repl_01	c	9.52
repl_01	c	4.89
repl_01	c	4.26
repl_01	c	5.09
repl_01	c	5.42
repl_01	c	5.18
repl_01	c	4.54
repl_01	c	5.8
repl_01	c	4.56
repl_01	c	5.09
repl_01	c	5.51
repl_01	c	5.98
repl_01	c	4.22
repl_01	c	4.93
repl_01	c	6.05
repl_01	c	5.74
repl_01	c	5.7
repl_01	c	6.59
repl_01	c	5.62
repl_01	c	5.94
[truncated: 453,908 more rows]
