# Supplementary material for: Mechanistic basis of the dynamic response of TWIK1 ionic selectivity to pH
Source: Nat Commun. 2024 May 8;15:3849. doi: 10.1038/s41467-024-48067-w (PMC11079055; doi:10.1038/s41467-024-48067-w)
Supplement: Supplementary file 4 — Source Data [file 41467_2024_48067_MOESM4_ESM.zip › source_data/wt_HIS122_GLU235_low_pH.csv]

repl_01	a	3.86
repl_01	a	4.25
repl_01	a	3.84
repl_01	a	3.64
repl_01	a	4.05
repl_01	a	4.01
repl_01	a	3.8
repl_01	a	3.92
repl_01	a	3.99
repl_01	a	3.68
repl_01	a	4.25
repl_01	a	3.76
repl_01	a	4.64
repl_01	a	3.8
repl_01	a	3.65
repl_01	a	3.89
repl_01	a	3.85
repl_01	a	4.29
repl_01	a	3.65
repl_01	a	3.81
repl_01	a	3.75
repl_01	a	6.02
repl_01	a	3.96
repl_01	a	3.71
repl_01	a	3.93
repl_01	a	3.97
repl_01	a	4.08
repl_01	a	3.69
repl_01	a	3.87
repl_01	a	3.97
repl_01	a	4.54
repl_01	a	4.06
repl_01	a	4.02
repl_01	a	3.74
repl_01	a	3.79
repl_01	a	3.95
repl_01	a	4.42
repl_01	a	3.93
repl_01	a	4.08
repl_01	a	3.88
repl_01	a	3.83
repl_01	a	3.91
repl_01	a	3.98
repl_01	a	3.74
repl_01	a	3.84
repl_01	a	4.37
repl_01	a	3.84
repl_01	a	4.08
repl_01	a	3.89
repl_01	a	4.48
repl_01	a	3.66
repl_01	a	3.46
repl_01	a	4.22
repl_01	a	4.05
repl_01	a	3.98
repl_01	a	3.65
repl_01	a	3.78
repl_01	a	3.62
repl_01	a	3.85
repl_01	a	3.76
repl_01	a	3.85
repl_01	a	3.64
repl_01	a	3.87
repl_01	a	3.58
repl_01	a	3.88
repl_01	a	3.67
repl_01	a	3.56
repl_01	a	3.96
repl_01	a	3.78
repl_01	a	3.6
repl_01	a	3.86
repl_01	a	3.88
repl_01	a	3.94
repl_01	a	3.92
repl_01	a	3.95
repl_01	a	3.89
repl_01	a	3.59
repl_01	a	4
repl_01	a	3.97
repl_01	a	3.99
repl_01	a	3.76
repl_01	a	5.76
repl_01	a	3.65
repl_01	a	3.88
repl_01	a	3.94
repl_01	a	3.8
repl_01	a	3.92
repl_01	a	4
repl_01	a	3.77
repl_01	a	3.98
repl_01	a	3.79
repl_01	a	5.09
repl_01	a	5.14
repl_01	a	6.18
repl_01	a	5.03
repl_01	a	3.84
repl_01	a	4.43
repl_01	a	4.11
repl_01	a	3.99
repl_01	a	4.03
repl_01	a	4.13
repl_01	a	3.68
repl_01	a	6.25
repl_01	a	3.97
repl_01	a	3.91
repl_01	a	3.94
repl_01	a	3.72
repl_01	a	3.68
repl_01	a	4.44
repl_01	a	3.95
repl_01	a	3.73
repl_01	a	3.61
repl_01	a	3.66
repl_01	a	3.64
repl_01	a	5.7
repl_01	a	4.06
repl_01	a	4.01
repl_01	a	4
repl_01	a	3.96
repl_01	a	4.31
repl_01	a	4.33
repl_01	a	4.2
repl_01	a	3.73
repl_01	a	3.9
repl_01	a	4.01
repl_01	a	3.56
repl_01	a	3.87
repl_01	a	4.31
repl_01	a	4.47
repl_01	a	4.22
repl_01	a	5.35
repl_01	a	3.98
repl_01	a	4.68
repl_01	a	3.96
repl_01	a	4.33
repl_01	a	3.72
repl_01	a	4.27
repl_01	a	4.06
repl_01	a	4.24
repl_01	a	4.01
repl_01	a	4.06
repl_01	a	4.36
repl_01	a	3.93
repl_01	a	3.72
repl_01	a	4.22
repl_01	a	3.96
repl_01	a	3.73
repl_01	a	4.15
repl_01	a	4.71
repl_01	a	4.17
repl_01	a	4.22
repl_01	a	3.87
repl_01	a	4.4
repl_01	a	4.34
repl_01	a	4.09
repl_01	a	4.39
repl_01	a	3.91
repl_01	a	3.72
repl_01	a	5.58
repl_01	a	3.93
repl_01	a	3.7
repl_01	a	4.44
repl_01	a	4.86
repl_01	a	3.77
repl_01	a	3.88
repl_01	a	3.96
repl_01	a	3.75
repl_01	a	4.03
repl_01	a	3.65
repl_01	a	3.66
repl_01	a	3.89
repl_01	a	4.01
repl_01	a	3.96
repl_01	a	3.81
repl_01	a	4.55
repl_01	a	4.05
repl_01	a	3.84
repl_01	a	4.08
repl_01	a	3.55
repl_01	a	4.37
repl_01	a	3.72
repl_01	a	3.9
repl_01	a	3.58
repl_01	a	4.43
repl_01	a	3.81
repl_01	a	4.28
repl_01	a	3.84
repl_01	a	4.07
repl_01	a	3.63
repl_01	a	4.1
repl_01	a	4.04
repl_01	a	3.71
repl_01	a	3.89
repl_01	a	3.99
repl_01	a	3.82
repl_01	a	5.64
repl_01	a	4.2
repl_01	a	4.19
repl_01	a	3.89
repl_01	a	4.07
repl_01	a	4.15
repl_01	a	3.89
repl_01	a	4.09
repl_01	a	3.85
repl_01	a	3.95
repl_01	a	3.71
repl_01	a	3.84
repl_01	a	3.83
repl_01	a	3.74
repl_01	a	4.04
repl_01	a	6.06
repl_01	a	6.28
repl_01	a	4.36
repl_01	a	4.19
repl_01	a	3.82
repl_01	a	4.4
repl_01	a	3.81
repl_01	a	3.88
repl_01	a	4.46
repl_01	a	6.21
repl_01	a	8.56
repl_01	a	9.48
repl_01	a	6.13
repl_01	a	6.73
repl_01	a	7.94
repl_01	a	5.48
repl_01	a	6.44
repl_01	a	6.55
repl_01	a	7.39
repl_01	a	4.11
repl_01	a	3.85
repl_01	a	3.75
repl_01	a	3.84
repl_01	a	4.1
repl_01	a	3.8
repl_01	a	4.14
repl_01	a	3.87
repl_01	a	3.36
repl_01	a	4.04
repl_01	a	3.93
repl_01	a	3.76
repl_01	a	3.77
repl_01	a	3.97
repl_01	a	3.6
repl_01	a	3.82
repl_01	a	3.68
repl_01	a	3.62
repl_01	a	3.85
repl_01	a	3.94
repl_01	a	3.77
repl_01	a	3.68
repl_01	a	3.72
repl_01	a	3.7
repl_01	a	3.82
repl_01	a	3.8
repl_01	a	3.99
repl_01	a	3.93
repl_01	a	3.69
repl_01	a	3.57
repl_01	a	3.65
repl_01	a	4.24
repl_01	a	3.75
repl_01	a	3.66
repl_01	a	3.67
repl_01	a	3.68
repl_01	a	3.68
repl_01	a	3.73
repl_01	a	3.82
repl_01	a	3.93
repl_01	a	4.05
repl_01	a	3.69
repl_01	a	4.01
repl_01	a	4.22
repl_01	a	4.1
repl_01	a	4.12
repl_01	a	4.25
repl_01	a	4.22
repl_01	a	3.72
repl_01	a	3.35
repl_01	a	4.1
repl_01	a	3.92
repl_01	a	3.74
repl_01	a	3.93
repl_01	a	3.75
repl_01	a	3.71
repl_01	a	3.72
repl_01	a	4.2
repl_01	a	3.84
repl_01	a	3.93
repl_01	a	3.63
repl_01	a	4.05
repl_01	a	4.24
repl_01	a	3.91
repl_01	a	3.79
repl_01	a	3.78
repl_01	a	3.7
repl_01	a	3.75
repl_01	a	4.11
repl_01	a	3.74
repl_01	a	4.33
repl_01	a	3.75
repl_01	a	3.63
repl_01	a	3.84
repl_01	a	3.61
repl_01	a	4.16
repl_01	a	3.83
repl_01	a	3.75
repl_01	a	4.19
repl_01	a	4.01
repl_01	a	4.26
repl_01	a	3.92
repl_01	a	3.71
repl_01	a	3.61
repl_01	a	3.95
repl_01	a	3.71
repl_01	a	3.72
repl_01	a	3.67
repl_01	a	3.69
repl_01	a	3.84
repl_01	a	3.62
repl_01	a	3.68
repl_01	a	4.06
repl_01	a	3.63
repl_01	a	3.82
repl_01	a	3.7
repl_01	a	3.54
repl_01	a	3.89
repl_01	a	3.86
repl_01	a	3.75
repl_01	a	3.87
repl_01	a	3.78
repl_01	a	3.73
repl_01	a	4.24
repl_01	a	3.62
repl_01	a	5.01
repl_01	a	5.34
repl_01	a	5.82
repl_01	a	5.16
repl_01	a	6.12
repl_01	a	4.23
repl_01	a	4.26
repl_01	a	5.76
repl_01	a	4.64
repl_01	a	5.41
repl_01	a	4.07
repl_01	a	3.93
repl_01	a	3.97
repl_01	a	3.98
repl_01	a	3.68
repl_01	a	3.75
repl_01	a	3.83
repl_01	a	3.6
repl_01	a	3.8
repl_01	a	3.86
repl_01	a	4.13
repl_01	a	3.73
repl_01	a	4.42
repl_01	a	3.97
repl_01	a	3.63
repl_01	a	3.86
repl_01	a	4.49
repl_01	a	4.62
repl_01	a	3.92
repl_01	a	5.85
repl_01	a	3.97
repl_01	a	6.73
repl_01	a	4.06
repl_01	a	4.51
repl_01	a	4.12
repl_01	a	3.61
repl_01	a	6.22
repl_01	a	3.74
repl_01	a	5.82
repl_01	a	4.59
repl_01	a	5.66
repl_01	a	3.96
repl_01	a	4.52
repl_01	a	4.94
repl_01	a	3.53
repl_01	a	3.87
repl_01	a	3.99
repl_01	a	4.5
repl_01	a	3.65
repl_01	a	3.53
repl_01	a	4.25
repl_01	a	3.58
repl_01	a	3.59
repl_01	a	3.68
repl_01	a	3.86
repl_01	a	3.72
repl_01	a	3.78
repl_01	a	3.7
repl_01	a	3.86
repl_01	a	3.56
repl_01	a	3.72
repl_01	a	3.72
repl_01	a	3.52
repl_01	a	3.68
repl_01	a	3.68
repl_01	a	3.93
repl_01	a	3.68
repl_01	a	3.55
repl_01	a	4.16
repl_01	a	3.96
repl_01	a	4.05
repl_01	a	4.09
repl_01	a	4.03
repl_01	a	3.81
repl_01	a	3.78
repl_01	a	4.06
repl_01	a	3.77
repl_01	a	3.6
repl_01	a	3.94
repl_01	a	3.74
repl_01	a	3.74
repl_01	a	3.94
repl_01	a	3.78
repl_01	a	3.89
repl_01	a	4.34
repl_01	a	3.99
repl_01	a	4.04
repl_01	a	4.09
repl_01	a	3.81
repl_01	a	3.92
repl_01	a	6.21
repl_01	a	3.72
repl_01	a	4.14
repl_01	a	3.73
repl_01	a	5.27
repl_01	a	5.79
repl_01	a	5.67
repl_01	a	6.22
repl_01	a	6.77
repl_01	a	6.53
repl_01	a	7.43
repl_01	a	7.28
repl_01	a	3.69
repl_01	a	4.2
repl_01	a	3.83
repl_01	a	4.62
repl_01	a	3.91
repl_01	a	4.14
repl_01	a	5.97
repl_01	a	5.97
repl_01	a	3.69
repl_01	a	3.67
repl_01	a	3.92
repl_01	a	4.66
repl_01	a	4.68
repl_01	a	5.43
repl_01	a	5.71
repl_01	a	6.14
repl_01	a	6.81
repl_01	a	5.66
repl_01	a	6.05
repl_01	a	5.77
repl_01	a	6.08
repl_01	a	6.56
repl_01	a	7.1
repl_01	a	6.62
repl_01	a	7.01
repl_01	a	7.46
repl_01	a	6.18
repl_01	a	6.32
repl_01	a	5.98
repl_01	a	5.77
repl_01	a	7.86
repl_01	a	5.58
repl_01	a	6.98
repl_01	a	6.68
repl_01	a	6.98
repl_01	a	6.99
repl_01	a	4.31
repl_01	a	4.5
repl_01	a	4.36
repl_01	a	3.66
repl_01	a	3.94
repl_01	a	5
repl_01	a	3.78
repl_01	a	3.65
repl_01	a	4.08
repl_01	a	6.07
repl_01	a	3.57
repl_01	a	5.1
repl_01	a	4.01
repl_01	a	3.61
repl_01	a	3.8
repl_01	a	3.64
repl_01	a	3.83
repl_01	a	5.29
repl_01	a	6.49
repl_01	a	4.27
repl_01	a	4.27
repl_01	a	3.83
repl_01	a	3.52
repl_01	a	4.14
repl_01	a	4.06
repl_01	a	3.46
repl_01	a	4.24
repl_01	a	3.66
repl_01	a	3.74
repl_01	a	3.8
repl_01	a	4.05
repl_01	a	4.01
repl_01	a	4.26
repl_01	a	3.68
repl_01	a	3.66
repl_01	a	3.85
repl_01	a	3.65
repl_01	a	4.09
repl_01	a	3.92
repl_01	a	3.98
repl_01	a	4.03
repl_01	a	3.77
repl_01	a	4.02
repl_01	a	3.71
repl_01	a	3.65
repl_01	a	3.93
repl_01	a	3.69
repl_01	a	4.07
repl_01	a	3.63
repl_01	a	3.93
repl_01	a	3.59
repl_01	a	3.68
repl_01	a	3.51
repl_01	a	3.99
repl_01	a	6.25
repl_01	a	3.51
repl_01	a	3.39
repl_01	a	3.45
repl_01	a	3.53
repl_01	a	3.45
repl_01	a	3.49
repl_01	a	4.57
repl_01	a	3.75
repl_01	a	4.25
repl_01	a	4.51
repl_01	a	4.08
repl_01	a	3.9
repl_01	a	3.74
repl_01	a	3.85
repl_01	a	4.02
repl_01	a	4.13
repl_01	a	3.88
repl_01	a	3.57
repl_01	a	3.79
repl_01	a	3.72
repl_01	a	4.1
repl_01	a	4.12
repl_01	a	3.84
repl_01	a	6.4
repl_01	a	4.32
repl_01	a	3.77
repl_01	a	5.94
repl_01	a	3.89
repl_01	a	3.65
repl_01	a	3.46
repl_01	a	3.92
repl_01	a	3.66
repl_01	a	3.88
repl_01	a	3.96
repl_01	a	3.97
repl_01	a	3.63
repl_01	a	3.56
repl_01	a	3.45
repl_01	a	4.05
repl_01	a	4.19
repl_01	a	3.96
repl_01	a	4.9
repl_01	a	3.63
repl_01	a	3.87
repl_01	a	4.03
repl_01	a	3.7
repl_01	a	3.85
repl_01	a	4.07
repl_01	a	3.77
repl_01	a	4.12
repl_01	a	3.67
repl_01	a	3.86
repl_01	a	4.3
repl_01	a	3.59
repl_01	a	4.42
repl_01	a	4.18
repl_01	a	3.75
repl_01	a	4.2
repl_01	a	4.45
repl_01	a	4.24
repl_01	a	4.56
repl_01	a	3.98
repl_01	a	4.15
repl_01	a	3.97
repl_01	a	4.05
repl_01	a	3.98
repl_01	a	3.67
repl_01	a	3.59
repl_01	a	3.6
repl_01	a	3.81
repl_01	a	4.63
repl_01	a	3.59
repl_01	a	4.69
repl_01	a	4.47
repl_01	a	4.66
repl_01	a	6.71
repl_01	a	3.91
repl_01	a	3.88
repl_01	a	3.52
repl_01	a	3.69
repl_01	a	4.87
repl_01	a	6.46
repl_01	a	6.26
repl_01	a	4.79
repl_01	a	7.42
repl_01	a	6.07
repl_01	a	6.25
repl_01	a	6.53
repl_01	a	6.92
repl_01	a	6.22
repl_01	a	7.4
repl_01	a	7.67
repl_01	a	8.06
repl_01	a	7.08
repl_01	a	6.99
repl_01	a	7.59
repl_01	a	7.38
repl_01	a	8.27
repl_01	a	8.06
repl_01	a	8.38
repl_01	a	5.31
repl_01	a	4.94
repl_01	a	7.05
repl_01	a	7.12
repl_01	a	7.42
repl_01	a	6.2
repl_01	a	5.53
repl_01	a	5.83
repl_01	a	6.61
repl_01	a	5.77
repl_01	a	5.17
repl_01	a	6.36
repl_01	a	6.07
repl_01	a	6.94
repl_01	a	5.99
repl_01	a	5.43
repl_01	a	6.16
repl_01	a	5.43
repl_01	a	5.68
repl_01	a	6.87
repl_01	a	6.03
repl_01	a	6.64
repl_01	a	5.34
repl_01	a	6.59
repl_01	a	3.74
repl_01	a	3.77
repl_01	a	4.58
repl_01	a	3.65
repl_01	a	3.93
repl_01	a	3.71
repl_01	a	4.14
repl_01	a	4.47
repl_01	a	3.55
repl_01	a	4.11
repl_01	a	4.38
repl_01	a	3.93
repl_01	a	4.22
repl_01	a	4.23
repl_01	a	3.99
repl_01	a	3.93
repl_01	a	3.61
repl_01	a	4.19
repl_01	a	6.2
repl_01	b	3.86
repl_01	b	4.25
repl_01	b	3.84
repl_01	b	3.64
repl_01	b	4.05
repl_01	b	4.01
repl_01	b	3.8
repl_01	b	3.92
repl_01	b	3.99
repl_01	b	3.68
repl_01	b	4.25
repl_01	b	3.76
repl_01	b	4.64
repl_01	b	3.8
repl_01	b	3.65
repl_01	b	3.89
repl_01	b	3.85
repl_01	b	4.29
repl_01	b	3.65
repl_01	b	3.81
repl_01	b	3.75
repl_01	b	6.02
repl_01	b	3.96
repl_01	b	3.71
repl_01	b	3.93
repl_01	b	3.97
repl_01	b	4.08
repl_01	b	3.69
repl_01	b	3.87
repl_01	b	3.97
repl_01	b	4.54
repl_01	b	4.06
repl_01	b	4.02
repl_01	b	3.74
repl_01	b	3.79
repl_01	b	3.95
repl_01	b	4.42
repl_01	b	3.93
repl_01	b	4.08
repl_01	b	3.88
repl_01	b	3.83
repl_01	b	3.91
repl_01	b	3.98
repl_01	b	3.74
repl_01	b	3.84
repl_01	b	4.37
repl_01	b	3.84
repl_01	b	4.08
repl_01	b	3.89
repl_01	b	4.48
repl_01	b	3.66
repl_01	b	3.46
repl_01	b	4.22
repl_01	b	4.05
repl_01	b	3.98
repl_01	b	3.65
repl_01	b	3.78
repl_01	b	3.62
repl_01	b	3.85
repl_01	b	3.76
repl_01	b	3.85
repl_01	b	3.64
repl_01	b	3.87
repl_01	b	3.58
repl_01	b	3.88
repl_01	b	3.67
repl_01	b	3.56
repl_01	b	3.96
repl_01	b	3.78
repl_01	b	3.6
repl_01	b	3.86
repl_01	b	3.88
repl_01	b	3.94
repl_01	b	3.92
repl_01	b	3.95
repl_01	b	3.89
repl_01	b	3.59
repl_01	b	4
repl_01	b	3.97
repl_01	b	3.99
repl_01	b	3.76
repl_01	b	5.76
repl_01	b	3.65
repl_01	b	3.88
repl_01	b	3.94
repl_01	b	3.8
repl_01	b	3.92
repl_01	b	4
repl_01	b	3.77
repl_01	b	3.98
repl_01	b	3.79
repl_01	b	5.09
repl_01	b	5.14
repl_01	b	6.18
repl_01	b	5.03
repl_01	b	3.84
repl_01	b	4.43
repl_01	b	4.11
repl_01	b	3.99
repl_01	b	4.03
repl_01	b	4.13
repl_01	b	3.68
repl_01	b	6.25
repl_01	b	3.97
repl_01	b	3.91
repl_01	b	3.94
repl_01	b	3.72
repl_01	b	3.68
repl_01	b	4.44
repl_01	b	3.95
repl_01	b	3.73
repl_01	b	3.61
repl_01	b	3.66
repl_01	b	3.64
repl_01	b	5.7
repl_01	b	4.06
repl_01	b	4.01
repl_01	b	4
repl_01	b	3.96
repl_01	b	4.31
repl_01	b	4.33
repl_01	b	4.2
repl_01	b	3.73
repl_01	b	3.9
repl_01	b	4.01
repl_01	b	3.56
repl_01	b	3.87
repl_01	b	4.31
repl_01	b	4.47
repl_01	b	4.22
repl_01	b	5.35
repl_01	b	3.98
repl_01	b	4.68
repl_01	b	3.96
repl_01	b	4.33
repl_01	b	3.72
repl_01	b	4.27
repl_01	b	4.06
repl_01	b	4.24
repl_01	b	4.01
repl_01	b	4.06
repl_01	b	4.36
repl_01	b	3.93
repl_01	b	3.72
repl_01	b	4.22
repl_01	b	3.96
repl_01	b	3.73
repl_01	b	4.15
repl_01	b	4.71
repl_01	b	4.17
repl_01	b	4.22
repl_01	b	3.87
repl_01	b	4.4
repl_01	b	4.34
repl_01	b	4.09
repl_01	b	4.39
repl_01	b	3.91
repl_01	b	3.72
repl_01	b	5.58
repl_01	b	3.93
repl_01	b	3.7
repl_01	b	4.44
repl_01	b	4.86
repl_01	b	3.77
repl_01	b	3.88
repl_01	b	3.96
repl_01	b	3.75
repl_01	b	4.03
repl_01	b	3.65
repl_01	b	3.66
repl_01	b	3.89
repl_01	b	4.01
repl_01	b	3.96
repl_01	b	3.81
repl_01	b	4.55
repl_01	b	4.05
repl_01	b	3.84
repl_01	b	4.08
repl_01	b	3.55
repl_01	b	4.37
repl_01	b	3.72
repl_01	b	3.9
repl_01	b	3.58
repl_01	b	4.43
repl_01	b	3.81
repl_01	b	4.28
repl_01	b	3.84
repl_01	b	4.07
repl_01	b	3.63
repl_01	b	4.1
repl_01	b	4.04
repl_01	b	3.71
repl_01	b	3.89
repl_01	b	3.99
repl_01	b	3.82
repl_01	b	5.64
repl_01	b	4.2
repl_01	b	4.19
repl_01	b	3.89
repl_01	b	4.07
repl_01	b	4.15
repl_01	b	3.89
repl_01	b	4.09
repl_01	b	3.85
repl_01	b	3.95
repl_01	b	3.71
repl_01	b	3.84
repl_01	b	3.83
repl_01	b	3.74
repl_01	b	4.04
repl_01	b	6.06
repl_01	b	6.28
repl_01	b	4.36
repl_01	b	4.19
repl_01	b	3.82
repl_01	b	4.4
repl_01	b	3.81
repl_01	b	3.88
repl_01	b	4.46
repl_01	b	6.21
repl_01	b	8.56
repl_01	b	9.48
repl_01	b	6.13
repl_01	b	6.73
repl_01	b	7.94
repl_01	b	5.48
repl_01	b	6.44
repl_01	b	6.55
repl_01	b	7.39
repl_01	b	4.11
repl_01	b	3.85
repl_01	b	3.75
repl_01	b	3.84
repl_01	b	4.1
repl_01	b	3.8
repl_01	b	4.14
repl_01	b	3.87
repl_01	b	3.36
repl_01	b	4.04
repl_01	b	3.93
repl_01	b	3.76
repl_01	b	3.77
repl_01	b	3.97
repl_01	b	3.6
repl_01	b	3.82
repl_01	b	3.68
repl_01	b	3.62
repl_01	b	3.85
repl_01	b	3.94
repl_01	b	3.77
repl_01	b	3.68
repl_01	b	3.72
repl_01	b	3.7
repl_01	b	3.82
repl_01	b	3.8
repl_01	b	3.99
repl_01	b	3.93
repl_01	b	3.69
repl_01	b	3.57
repl_01	b	3.65
repl_01	b	4.24
repl_01	b	3.75
repl_01	b	3.66
repl_01	b	3.67
repl_01	b	3.68
repl_01	b	3.68
repl_01	b	3.73
repl_01	b	3.82
repl_01	b	3.93
repl_01	b	4.05
repl_01	b	3.69
repl_01	b	4.01
repl_01	b	4.22
repl_01	b	4.1
repl_01	b	4.12
repl_01	b	4.25
repl_01	b	4.22
repl_01	b	3.72
repl_01	b	3.35
repl_01	b	4.1
repl_01	b	3.92
repl_01	b	3.74
repl_01	b	3.93
repl_01	b	3.75
repl_01	b	3.71
repl_01	b	3.72
repl_01	b	4.2
repl_01	b	3.84
repl_01	b	3.93
repl_01	b	3.63
repl_01	b	4.05
repl_01	b	4.24
repl_01	b	3.91
repl_01	b	3.79
repl_01	b	3.78
repl_01	b	3.7
repl_01	b	3.75
repl_01	b	4.11
repl_01	b	3.74
repl_01	b	4.33
repl_01	b	3.75
repl_01	b	3.63
repl_01	b	3.84
repl_01	b	3.61
repl_01	b	4.16
repl_01	b	3.83
repl_01	b	3.75
repl_01	b	4.19
repl_01	b	4.01
repl_01	b	4.26
repl_01	b	3.92
repl_01	b	3.71
repl_01	b	3.61
repl_01	b	3.95
repl_01	b	3.71
repl_01	b	3.72
repl_01	b	3.67
repl_01	b	3.69
repl_01	b	3.84
repl_01	b	3.62
repl_01	b	3.68
repl_01	b	4.06
repl_01	b	3.63
repl_01	b	3.82
repl_01	b	3.7
repl_01	b	3.54
repl_01	b	3.89
repl_01	b	3.86
repl_01	b	3.75
repl_01	b	3.87
repl_01	b	3.78
repl_01	b	3.73
repl_01	b	4.24
repl_01	b	3.62
repl_01	b	5.01
repl_01	b	5.34
repl_01	b	5.82
repl_01	b	5.16
repl_01	b	6.12
repl_01	b	4.23
repl_01	b	4.26
repl_01	b	5.76
repl_01	b	4.64
repl_01	b	5.41
repl_01	b	4.07
repl_01	b	3.93
repl_01	b	3.97
repl_01	b	3.98
repl_01	b	3.68
repl_01	b	3.75
repl_01	b	3.83
repl_01	b	3.6
repl_01	b	3.8
repl_01	b	3.86
repl_01	b	4.13
repl_01	b	3.73
repl_01	b	4.42
repl_01	b	3.97
repl_01	b	3.63
repl_01	b	3.86
repl_01	b	4.49
repl_01	b	4.62
repl_01	b	3.92
repl_01	b	5.85
repl_01	b	3.97
repl_01	b	6.73
repl_01	b	4.06
repl_01	b	4.51
repl_01	b	4.12
repl_01	b	3.61
repl_01	b	6.22
repl_01	b	3.74
repl_01	b	5.82
repl_01	b	4.59
repl_01	b	5.66
repl_01	b	3.96
repl_01	b	4.52
repl_01	b	4.94
repl_01	b	3.53
repl_01	b	3.87
repl_01	b	3.99
repl_01	b	4.5
repl_01	b	3.65
repl_01	b	3.53
repl_01	b	4.25
repl_01	b	3.58
repl_01	b	3.59
repl_01	b	3.68
repl_01	b	3.86
repl_01	b	3.72
repl_01	b	3.78
repl_01	b	3.7
repl_01	b	3.86
repl_01	b	3.56
repl_01	b	3.72
repl_01	b	3.72
repl_01	b	3.52
repl_01	b	3.68
repl_01	b	3.68
repl_01	b	3.93
repl_01	b	3.68
repl_01	b	3.55
repl_01	b	4.16
repl_01	b	3.96
repl_01	b	4.05
repl_01	b	4.09
repl_01	b	4.03
repl_01	b	3.81
repl_01	b	3.78
repl_01	b	4.06
repl_01	b	3.77
repl_01	b	3.6
repl_01	b	3.94
repl_01	b	3.74
repl_01	b	3.74
repl_01	b	3.94
repl_01	b	3.78
repl_01	b	3.89
repl_01	b	4.34
repl_01	b	3.99
repl_01	b	4.04
repl_01	b	4.09
repl_01	b	3.81
repl_01	b	3.92
repl_01	b	6.21
repl_01	b	3.72
repl_01	b	4.14
repl_01	b	3.73
repl_01	b	5.27
repl_01	b	5.79
repl_01	b	5.67
repl_01	b	6.22
repl_01	b	6.77
repl_01	b	6.53
repl_01	b	7.43
repl_01	b	7.28
repl_01	b	3.69
repl_01	b	4.2
repl_01	b	3.83
repl_01	b	4.62
repl_01	b	3.91
repl_01	b	4.14
repl_01	b	5.97
repl_01	b	5.97
repl_01	b	3.69
repl_01	b	3.67
repl_01	b	3.92
repl_01	b	4.66
repl_01	b	4.68
repl_01	b	5.43
repl_01	b	5.71
repl_01	b	6.14
repl_01	b	6.81
repl_01	b	5.66
repl_01	b	6.05
repl_01	b	5.77
repl_01	b	6.08
repl_01	b	6.56
repl_01	b	7.1
repl_01	b	6.62
repl_01	b	7.01
repl_01	b	7.46
repl_01	b	6.18
repl_01	b	6.32
repl_01	b	5.98
repl_01	b	5.77
repl_01	b	7.86
repl_01	b	5.58
repl_01	b	6.98
repl_01	b	6.68
repl_01	b	6.98
repl_01	b	6.99
repl_01	b	4.31
repl_01	b	4.5
repl_01	b	4.36
repl_01	b	3.66
repl_01	b	3.94
repl_01	b	5
repl_01	b	3.78
repl_01	b	3.65
repl_01	b	4.08
repl_01	b	6.07
repl_01	b	3.57
repl_01	b	5.1
repl_01	b	4.01
repl_01	b	3.61
repl_01	b	3.8
repl_01	b	3.64
repl_01	b	3.83
repl_01	b	5.29
repl_01	b	6.49
repl_01	b	4.27
repl_01	b	4.27
repl_01	b	3.83
repl_01	b	3.52
repl_01	b	4.14
repl_01	b	4.06
repl_01	b	3.46
repl_01	b	4.24
repl_01	b	3.66
repl_01	b	3.74
repl_01	b	3.8
repl_01	b	4.05
repl_01	b	4.01
repl_01	b	4.26
repl_01	b	3.68
repl_01	b	3.66
repl_01	b	3.85
repl_01	b	3.65
repl_01	b	4.09
repl_01	b	3.92
repl_01	b	3.98
repl_01	b	4.03
repl_01	b	3.77
repl_01	b	4.02
repl_01	b	3.71
repl_01	b	3.65
repl_01	b	3.93
repl_01	b	3.69
repl_01	b	4.07
repl_01	b	3.63
repl_01	b	3.93
repl_01	b	3.59
repl_01	b	3.68
repl_01	b	3.51
repl_01	b	3.99
repl_01	b	6.25
repl_01	b	3.51
repl_01	b	3.39
repl_01	b	3.45
repl_01	b	3.53
repl_01	b	3.45
repl_01	b	3.49
repl_01	b	4.57
repl_01	b	3.75
repl_01	b	4.25
repl_01	b	4.51
repl_01	b	4.08
repl_01	b	3.9
repl_01	b	3.74
repl_01	b	3.85
repl_01	b	4.02
repl_01	b	4.13
repl_01	b	3.88
repl_01	b	3.57
repl_01	b	3.79
repl_01	b	3.72
repl_01	b	4.1
repl_01	b	4.12
repl_01	b	3.84
repl_01	b	6.4
repl_01	b	4.32
repl_01	b	3.77
repl_01	b	5.94
repl_01	b	3.89
repl_01	b	3.65
repl_01	b	3.46
repl_01	b	3.92
repl_01	b	3.66
repl_01	b	3.88
repl_01	b	3.96
repl_01	b	3.97
repl_01	b	3.63
repl_01	b	3.56
repl_01	b	3.45
repl_01	b	4.05
repl_01	b	4.19
repl_01	b	3.96
repl_01	b	4.9
repl_01	b	3.63
repl_01	b	3.87
repl_01	b	4.03
repl_01	b	3.7
repl_01	b	3.85
repl_01	b	4.07
repl_01	b	3.77
repl_01	b	4.12
repl_01	b	3.67
repl_01	b	3.86
repl_01	b	4.3
repl_01	b	3.59
repl_01	b	4.42
repl_01	b	4.18
repl_01	b	3.75
repl_01	b	4.2
repl_01	b	4.45
repl_01	b	4.24
repl_01	b	4.56
repl_01	b	3.98
repl_01	b	4.15
repl_01	b	3.97
repl_01	b	4.05
repl_01	b	3.98
repl_01	b	3.67
repl_01	b	3.59
repl_01	b	3.6
repl_01	b	3.81
repl_01	b	4.63
repl_01	b	3.59
repl_01	b	4.69
repl_01	b	4.47
repl_01	b	4.66
repl_01	b	6.71
repl_01	b	3.91
repl_01	b	3.88
repl_01	b	3.52
repl_01	b	3.69
repl_01	b	4.87
repl_01	b	6.46
repl_01	b	6.26
repl_01	b	4.79
repl_01	b	7.42
repl_01	b	6.07
repl_01	b	6.25
repl_01	b	6.53
repl_01	b	6.92
repl_01	b	6.22
repl_01	b	7.4
repl_01	b	7.67
repl_01	b	8.06
repl_01	b	7.08
repl_01	b	6.99
repl_01	b	7.59
repl_01	b	7.38
repl_01	b	8.27
repl_01	b	8.06
repl_01	b	8.38
repl_01	b	5.31
repl_01	b	4.94
repl_01	b	7.05
repl_01	b	7.12
repl_01	b	7.42
repl_01	b	6.2
repl_01	b	5.53
repl_01	b	5.83
repl_01	b	6.61
repl_01	b	5.77
repl_01	b	5.17
repl_01	b	6.36
repl_01	b	6.07
repl_01	b	6.94
repl_01	b	5.99
repl_01	b	5.43
repl_01	b	6.16
repl_01	b	5.43
repl_01	b	5.68
repl_01	b	6.87
repl_01	b	6.03
repl_01	b	6.64
repl_01	b	5.34
repl_01	b	6.59
repl_01	b	3.74
repl_01	b	3.77
repl_01	b	4.58
repl_01	b	3.65
repl_01	b	3.93
repl_01	b	3.71
repl_01	b	4.14
repl_01	b	4.47
repl_01	b	3.55
repl_01	b	4.11
repl_01	b	4.38
repl_01	b	3.93
repl_01	b	4.22
repl_01	b	4.23
repl_01	b	3.99
repl_01	b	3.93
repl_01	b	3.61
repl_01	b	4.19
repl_01	b	6.2
repl_01	b	6.25
repl_01	b	3.97
repl_01	b	3.92
repl_01	b	4.04
repl_01	b	4.32
repl_01	b	3.9
repl_01	b	3.83
repl_01	b	4.55
repl_01	b	3.92
repl_01	b	3.84
repl_01	b	3.61
repl_01	b	3.72
repl_01	b	3.8
repl_01	b	4.07
repl_01	b	4.34
repl_01	b	4.02
repl_01	b	3.54
repl_01	b	5.16
repl_01	b	4.38
repl_01	b	4.21
repl_01	b	3.59
repl_01	b	3.82
repl_01	b	4.27
repl_01	b	4.52
repl_01	b	3.9
repl_01	b	3.61
repl_01	b	3.8
repl_01	b	3.6
repl_01	b	3.66
repl_01	b	3.71
repl_01	b	3.85
repl_01	b	4
repl_01	b	3.94
repl_01	b	3.87
repl_01	b	4.37
repl_01	b	4.28
repl_01	b	3.79
repl_01	b	4.11
repl_01	b	3.96
repl_01	b	4.23
repl_01	b	3.87
repl_01	b	3.96
repl_01	b	4.09
repl_01	b	3.43
repl_01	b	3.94
repl_01	b	4.23
repl_01	b	3.58
repl_01	b	3.6
repl_01	b	3.98
repl_01	b	3.68
repl_01	b	3.48
repl_01	b	3.96
repl_01	b	3.82
repl_01	b	3.88
repl_01	b	3.78
repl_01	b	3.98
repl_01	b	3.93
repl_01	b	4.13
repl_01	b	3.65
repl_01	b	3.77
repl_01	b	3.83
repl_01	b	4.25
repl_01	b	3.83
repl_01	b	4.17
repl_01	b	4.18
repl_01	b	3.99
repl_01	b	4.83
repl_01	b	3.98
repl_01	b	3.81
repl_01	b	3.88
repl_01	b	4.48
repl_01	b	4.16
repl_01	b	4.27
repl_01	b	4.12
repl_01	b	5.64
repl_01	b	6.33
repl_01	b	6.08
repl_01	b	5.9
repl_01	b	7.13
repl_01	b	7.05
repl_01	b	8.17
repl_01	b	7.71
repl_01	b	8.29
repl_01	b	7.88
repl_01	b	8.14
repl_01	b	8.02
repl_01	b	8.46
repl_01	b	7.59
repl_01	b	8.27
repl_01	b	6.95
repl_01	b	6.96
repl_01	b	3.84
repl_01	b	4.42
repl_01	b	7.47
repl_01	b	4.67
repl_01	b	8.05
repl_01	b	7.77
repl_01	b	8.24
repl_01	b	6.53
repl_01	b	7.99
repl_01	b	7.44
repl_01	b	5.71
repl_01	b	3.84
repl_01	b	5.88
repl_01	b	5.76
repl_01	b	4.15
repl_01	b	4.31
repl_01	b	7.52
repl_01	b	6.11
repl_01	b	5.41
repl_01	b	6.57
repl_01	b	8.02
repl_01	b	8.69
repl_01	b	7.95
repl_01	b	7.65
repl_01	b	7.12
repl_01	b	7.16
repl_01	b	8.27
repl_01	b	6.7
repl_01	b	6.89
repl_01	b	6.05
repl_01	b	6.29
repl_01	b	6.23
repl_01	b	7.43
repl_01	b	5.7
repl_01	b	7.45
repl_01	b	5.65
repl_01	b	5.92
repl_01	b	7.3
repl_01	b	5.85
repl_01	b	6.57
repl_01	b	6.45
repl_01	b	6.41
repl_01	b	6.28
repl_01	b	7.16
repl_01	b	6.47
repl_01	b	7.4
repl_01	b	8.68
repl_01	b	6.59
repl_01	b	7.13
repl_01	b	6.64
repl_01	b	7.55
repl_01	b	7.8
repl_01	b	6.06
repl_01	b	6.04
repl_01	b	7.16
repl_01	b	6.4
repl_01	b	6.54
repl_01	b	6.62
repl_01	b	7.49
repl_01	b	9.75
repl_01	b	6.92
repl_01	b	7.94
repl_01	b	7.96
repl_01	b	6.43
repl_01	b	7.17
repl_01	b	7.35
repl_01	b	10.45
repl_01	b	7.3
repl_01	b	6.83
repl_01	b	6.59
repl_01	b	6.17
repl_01	b	10.49
repl_01	b	10.65
repl_01	b	9
repl_01	b	8.73
repl_01	b	9.11
repl_01	b	9.55
repl_01	b	10.15
repl_01	b	11.2
repl_01	b	7.66
repl_01	b	6.1
repl_01	b	6.72
repl_01	b	6.63
repl_01	b	7.95
repl_01	b	11.05
repl_01	b	11.58
repl_01	b	7.06
repl_01	b	10.35
repl_01	b	6.56
repl_01	b	11.57
repl_01	b	10.48
repl_01	b	11.06
repl_01	b	12.3
repl_01	b	10.68
repl_01	b	9.82
repl_01	b	9.15
repl_01	b	10.36
repl_01	b	9.6
repl_01	b	8.51
repl_01	b	9.33
repl_01	b	7.5
repl_01	b	7.36
repl_01	b	6.67
repl_01	b	11.76
repl_01	b	8.03
repl_01	b	8.1
repl_01	b	11.29
repl_01	b	10.03
repl_01	b	9.79
repl_01	b	11.04
repl_01	b	10.92
repl_01	b	10.12
repl_01	b	7.56
repl_01	b	5.75
repl_01	b	7.89
repl_01	b	9.68
repl_01	b	10.16
repl_01	b	7.75
repl_01	b	7.53
repl_01	b	9.31
repl_01	b	8.02
repl_01	b	7.69
repl_01	b	8.98
repl_01	b	8.49
repl_01	b	6.91
repl_01	b	7.5
repl_01	b	7.27
repl_01	b	6.1
repl_01	b	8.16
repl_01	b	6.31
repl_01	b	8.34
repl_01	b	4.01
repl_01	b	3.65
repl_01	b	3.65
repl_01	b	3.64
repl_01	b	3.78
repl_01	b	4.11
repl_01	b	4.03
repl_01	b	4.47
repl_01	b	4.38
repl_01	b	7.36
repl_01	b	4.32
repl_01	b	3.9
repl_01	b	3.72
repl_01	b	3.74
repl_01	b	6.79
repl_01	b	7.33
repl_01	b	5.68
repl_01	b	6.2
repl_01	b	4.17
repl_01	b	4.66
repl_01	b	3.91
repl_01	b	3.83
repl_01	b	3.82
repl_01	b	3.89
repl_01	b	4.1
repl_01	b	6.9
repl_01	b	7.71
repl_01	b	8.57
repl_01	b	6.08
repl_01	b	6.75
repl_01	b	4.15
repl_01	b	5.74
repl_01	b	6.01
repl_01	b	8.05
repl_01	b	8.08
repl_01	b	8.74
repl_01	b	7.78
repl_01	b	9
repl_01	b	7.85
repl_01	b	7.66
repl_01	b	7.76
repl_01	b	6.57
repl_01	b	7.1
repl_01	b	8.86
repl_01	b	7.66
repl_01	b	7.78
repl_01	b	7.46
repl_01	b	8.29
repl_01	b	7.89
repl_01	b	6.46
repl_01	b	8.58
repl_01	b	6.97
repl_01	b	7.03
repl_01	b	7.19
repl_01	b	7.82
repl_01	b	7.76
repl_01	b	8.35
repl_01	b	6.61
repl_01	b	6.49
repl_01	b	7.62
repl_01	b	6.23
repl_01	b	7.81
repl_01	b	8.19
repl_01	b	8.28
repl_01	b	8.58
repl_01	b	7.02
repl_01	b	6.12
repl_01	b	9.05
repl_01	b	7.81
repl_01	b	7.97
repl_01	b	7.68
repl_01	b	9.03
repl_01	b	8.26
repl_01	b	8.9
repl_01	b	7.25
repl_01	b	7.31
repl_01	b	6.6
repl_01	b	6.12
repl_01	b	8.03
repl_01	b	5.87
repl_01	b	7.14
repl_01	b	5.15
repl_01	b	6.61
repl_01	b	6.41
repl_01	b	5.94
repl_01	b	7.3
repl_01	b	7.06
repl_01	b	6.22
repl_01	b	6.13
repl_01	b	7.79
repl_01	b	7.89
repl_01	b	7.65
repl_01	b	6.52
repl_01	b	5.86
repl_01	b	7.14
repl_01	b	5.6
repl_01	b	8.5
repl_01	b	7.02
repl_01	b	6.68
repl_01	b	6.95
repl_01	b	6.2
repl_01	b	6.34
repl_01	b	7.33
repl_01	b	6.31
repl_01	b	6.87
repl_01	b	7.65
repl_01	b	8.04
repl_01	b	10.51
repl_01	b	8.51
repl_01	b	8.47
repl_01	b	7.71
repl_01	b	8.26
repl_01	b	6.84
repl_01	b	6.23
repl_01	b	6.96
repl_01	b	6.58
repl_01	b	7.41
repl_01	b	7.67
repl_01	b	8.41
repl_01	b	7.6
repl_01	b	7.6
repl_01	b	7.04
repl_01	b	7.79
repl_01	b	7.69
repl_01	b	8.1
repl_01	b	8.4
repl_01	b	7.37
repl_01	b	7.64
repl_01	b	6.71
repl_01	b	7.86
repl_01	b	8.71
repl_01	b	7.8
repl_01	b	7.68
repl_01	b	7.64
repl_01	b	6.69
repl_01	b	7.52
repl_01	b	7.61
repl_01	b	6.75
repl_01	b	6.76
repl_01	b	6.93
repl_01	b	7.02
repl_01	b	7.44
repl_01	b	6.9
repl_01	b	8.18
repl_01	b	7.19
repl_01	b	6.71
repl_01	b	7.33
repl_01	b	7.88
repl_01	b	6.55
repl_01	b	7.38
repl_01	b	9.78
repl_01	b	7.98
repl_01	b	9.58
repl_01	b	7.66
repl_01	b	8.53
repl_01	b	8.64
repl_01	b	8.66
repl_01	b	9.49
repl_01	b	8.54
repl_01	b	9.4
repl_01	b	9.77
repl_01	b	9.92
repl_01	b	8.69
repl_01	b	7.17
repl_01	b	7.51
repl_01	b	7.83
repl_01	b	8.23
repl_01	b	6.67
repl_01	b	7.44
repl_01	b	7.22
repl_01	b	7.79
repl_01	b	8.2
repl_01	b	8.25
repl_01	b	7.25
repl_01	b	7.72
repl_01	b	8.55
repl_01	b	7.36
repl_01	b	7.09
repl_01	b	7.11
repl_01	b	7.9
repl_01	b	8.12
repl_01	b	8.78
repl_01	b	7.38
repl_01	b	7.76
repl_01	b	7.65
repl_01	b	8.56
repl_01	b	7.04
repl_01	b	6.93
repl_01	b	7.92
repl_01	b	7.69
repl_01	b	8.36
repl_01	b	7.5
repl_01	b	7.81
repl_01	b	7.56
repl_01	b	7.83
repl_01	b	6.54
repl_01	b	8.03
repl_01	b	7.38
repl_01	b	8.06
repl_01	b	8.24
repl_01	b	7.67
repl_01	b	7.96
repl_01	b	7.71
repl_01	b	8.36
repl_01	b	7.71
repl_01	b	7.65
repl_01	b	7.54
repl_01	b	6.76
repl_01	b	7.26
repl_01	b	7.95
repl_01	b	7.77
repl_01	b	7.33
repl_01	b	6.8
repl_01	b	6.73
repl_01	b	8.55
repl_01	b	9.4
repl_01	b	8.3
repl_01	b	6.52
repl_01	b	7.87
repl_01	b	5.73
repl_01	b	6.79
repl_01	b	8.37
repl_01	b	8.58
repl_01	b	6.62
repl_01	b	7.65
repl_01	b	9.17
repl_01	b	7.91
repl_01	b	8.98
repl_01	b	6.79
repl_01	b	7.85
repl_01	b	6.27
repl_01	b	8.09
repl_01	b	7.19
repl_01	b	6.01
repl_01	b	8.82
repl_01	b	6.28
repl_01	b	8.35
repl_01	b	7.05
repl_01	b	8.39
repl_01	b	8.48
repl_01	b	8.45
repl_01	b	8.08
repl_01	b	7.69
repl_01	b	7.55
repl_01	b	7.76
repl_01	b	9.62
repl_01	b	8.6
repl_01	b	7.7
repl_01	b	7.47
repl_01	b	7.52
repl_01	b	7.93
repl_01	b	6.26
repl_01	b	8.95
repl_01	b	6.91
repl_01	b	7.01
repl_01	b	6.82
repl_01	b	8.77
repl_01	b	6.69
repl_01	b	7.67
repl_01	b	9.06
repl_01	b	7.72
repl_01	b	8.46
repl_01	b	7.53
repl_01	b	8.29
repl_01	b	7.99
repl_01	b	8.54
repl_01	b	8.49
repl_01	b	8.58
repl_01	b	8.72
repl_01	b	8
repl_01	b	8.06
repl_01	b	8.68
repl_01	b	7.43
repl_01	b	6.98
repl_01	b	8.08
repl_01	b	7.66
repl_01	b	6.81
repl_01	b	8.43
repl_01	b	5.77
repl_01	b	6.57
repl_01	b	8.35
repl_01	b	6.46
repl_01	b	6.68
repl_01	b	6.94
repl_01	b	8.23
repl_01	b	5.44
repl_01	b	9.08
repl_01	b	7.06
repl_01	b	5.51
repl_01	b	6.52
repl_01	b	6.12
repl_01	b	7.94
repl_01	b	8.75
repl_01	b	8.53
repl_01	b	9.42
repl_01	b	8.7
repl_01	b	8.83
repl_01	b	9.17
repl_01	b	9.28
repl_01	b	9.53
repl_01	b	8.38
repl_01	b	9.12
repl_01	b	8.46
repl_01	b	9.58
repl_01	b	9.26
repl_01	b	7.57
repl_01	b	8.67
repl_01	b	6.62
repl_01	b	8.56
repl_01	b	8.03
repl_01	b	9.16
repl_01	b	10.37
repl_01	b	7.71
repl_01	b	8.23
repl_01	b	8.68
repl_01	b	8.13
repl_01	b	7.74
repl_01	b	9.07
repl_01	b	7.62
repl_01	b	7.74
repl_01	b	7.2
repl_01	b	6.27
repl_01	b	6.55
repl_01	b	7.41
repl_01	b	8.77
repl_01	b	8.15
repl_01	b	5.92
repl_01	b	7.96
repl_01	b	6.71
repl_01	b	8.91
repl_01	b	7.27
repl_01	b	9.26
repl_01	b	8.23
repl_01	b	7.87
repl_01	b	7.54
repl_01	b	8.44
repl_01	b	9.43
repl_01	b	8.5
repl_01	b	7.8
repl_01	b	8.65
repl_01	b	8.08
repl_01	b	9.15
repl_01	b	7.86
repl_01	b	9.02
repl_01	b	9.05
repl_01	b	8.46
repl_01	b	6.7
repl_01	b	7.1
repl_01	b	7.61
repl_01	b	7.5
repl_01	b	5.79
repl_01	b	8.14
repl_01	b	6.51
repl_01	b	6.46
repl_01	b	5.92
repl_01	b	6.16
repl_01	b	4.12
repl_01	b	5.49
repl_01	b	8.43
repl_01	b	6.77
repl_01	b	6.48
repl_01	b	5.28
repl_01	b	7.04
repl_01	b	8.63
repl_01	b	7.43
repl_01	b	7.36
repl_01	b	7.38
repl_01	b	8.69
repl_01	b	7.42
repl_01	b	8.9
repl_01	b	7.23
repl_01	b	8.27
repl_01	b	8.49
repl_01	b	8.19
repl_01	b	8.04
repl_01	b	7.63
repl_01	b	7.44
repl_01	b	8.38
repl_01	b	7.89
repl_01	b	7.16
repl_01	b	6.41
repl_01	b	6.66
repl_01	b	7.8
repl_01	b	7.35
repl_01	b	6.12
repl_01	b	5.71
repl_01	b	5.73
repl_01	b	6.74
repl_01	b	7.3
repl_01	b	5.83
repl_01	b	6.33
repl_01	b	6.24
repl_01	b	6.49
repl_01	b	5.95
repl_01	b	6.35
repl_01	b	6.99
repl_01	b	6.82
repl_01	b	5.69
repl_01	b	6.83
repl_01	b	6.8
repl_01	b	7.17
repl_01	b	5.36
repl_01	b	7.02
repl_01	b	7.15
repl_01	b	7.64
repl_01	b	7
repl_01	b	7.21
repl_01	b	6.87
repl_01	b	6.21
repl_01	b	8.61
repl_01	b	6.33
repl_01	b	5.89
repl_01	b	5.6
repl_01	b	6.98
repl_01	b	8.06
repl_01	b	8.03
repl_01	b	8.23
repl_01	b	8.74
repl_01	b	8.74
repl_01	b	7.97
repl_01	b	7.27
repl_01	b	8.54
repl_01	b	7.01
repl_01	b	6.35
repl_01	b	3.88
repl_01	b	7.23
repl_01	b	6.73
repl_01	b	7.58
repl_01	b	5.53
repl_01	b	4.56
repl_01	b	6.86
repl_01	b	7.92
repl_01	b	5.74
repl_01	b	7.41
repl_01	b	6.63
repl_01	b	5.04
repl_01	b	9.48
repl_01	b	4.87
[truncated: 405,472 more rows]
