# Supplementary material for: Mechanistic basis of the dynamic response of TWIK1 ionic selectivity to pH
Source: Nat Commun. 2024 May 8;15:3849. doi: 10.1038/s41467-024-48067-w (PMC11079055; doi:10.1038/s41467-024-48067-w)
Supplement: Supplementary file 4 — Source Data [file 41467_2024_48067_MOESM4_ESM.zip › source_data/wt_HIS122_PHE109_high_pH.csv]

repl_01	a	10.96
repl_01	a	11.32
repl_01	a	11.3
repl_01	a	11.3
repl_01	a	11.76
repl_01	a	12.4
repl_01	a	10.6
repl_01	a	11.32
repl_01	a	11.11
repl_01	a	12.22
repl_01	a	12.17
repl_01	a	10.96
repl_01	a	11.23
repl_01	a	10.65
repl_01	a	11.83
repl_01	a	11.7
repl_01	a	12.74
repl_01	a	12.51
repl_01	a	11.01
repl_01	a	11.6
repl_01	a	11.17
repl_01	a	12.16
repl_01	a	11.75
repl_01	a	11.94
repl_01	a	11.83
repl_01	a	11.03
repl_01	a	10.76
repl_01	a	11.86
repl_01	a	10.57
repl_01	a	11.86
repl_01	a	8.99
repl_01	a	7.69
repl_01	a	9.7
repl_01	a	8.82
repl_01	a	9.49
repl_01	a	8.85
repl_01	a	9.8
repl_01	a	8.97
repl_01	a	12.54
repl_01	a	8.08
repl_01	a	7.55
repl_01	a	9.23
repl_01	a	9.69
repl_01	a	8.17
repl_01	a	8.73
repl_01	a	9.04
repl_01	a	8.77
repl_01	a	8.52
repl_01	a	8.67
repl_01	a	7.38
repl_01	a	8.24
repl_01	a	8.99
repl_01	a	10.34
repl_01	a	10.27
repl_01	a	12.4
repl_01	a	10.23
repl_01	a	8.15
repl_01	a	11.59
repl_01	a	10.65
repl_01	a	11.03
repl_01	a	8.94
repl_01	a	8.89
repl_01	a	9.92
repl_01	a	8.21
repl_01	a	8.94
repl_01	a	8.25
repl_01	a	7.99
repl_01	a	8.44
repl_01	a	9.5
repl_01	a	8.98
repl_01	a	8.46
repl_01	a	9.77
repl_01	a	10.3
repl_01	a	8.06
repl_01	a	7.45
repl_01	a	9.45
repl_01	a	9.49
repl_01	a	11.49
repl_01	a	9.93
repl_01	a	9.22
repl_01	a	9.31
repl_01	a	11.47
repl_01	a	10.02
repl_01	a	9.72
repl_01	a	9.16
repl_01	a	9.2
repl_01	a	9.9
repl_01	a	9.02
repl_01	a	5.61
repl_01	a	6.37
repl_01	a	9.82
repl_01	a	10.29
repl_01	a	10.5
repl_01	a	11.05
repl_01	a	9.26
repl_01	a	10.21
repl_01	a	9.71
repl_01	a	12.59
repl_01	a	9.9
repl_01	a	10.27
repl_01	a	10.91
repl_01	a	10.94
repl_01	a	9.59
repl_01	a	11.19
repl_01	a	10.04
repl_01	a	10.5
repl_01	a	10.84
repl_01	a	12.25
repl_01	a	11.63
repl_01	a	9.81
repl_01	a	11.27
repl_01	a	10.48
repl_01	a	10.52
repl_01	a	12.87
repl_01	a	11.14
repl_01	a	12.17
repl_01	a	10.67
repl_01	a	11.71
repl_01	a	11.57
repl_01	a	12.76
repl_01	a	11.93
repl_01	a	11.85
repl_01	a	11.93
repl_01	a	12.01
repl_01	a	10.48
repl_01	a	11.47
repl_01	a	11.05
repl_01	a	11.79
repl_01	a	10.87
repl_01	a	12.31
repl_01	a	12.53
repl_01	a	11.8
repl_01	a	12.54
repl_01	a	12.21
repl_01	a	10.88
repl_01	a	11.8
repl_01	a	12.24
repl_01	a	11.99
repl_01	a	11.91
repl_01	a	11.43
repl_01	a	11.06
repl_01	a	11.66
repl_01	a	11.72
repl_01	a	11.21
repl_01	a	11.35
repl_01	a	12.02
repl_01	a	11.27
repl_01	a	11.82
repl_01	a	9.49
repl_01	a	11.39
repl_01	a	11.67
repl_01	a	12.27
repl_01	a	11.64
repl_01	a	9.81
repl_01	a	10.76
repl_01	a	10.4
repl_01	a	10.05
repl_01	a	11.14
repl_01	a	10.89
repl_01	a	10.97
repl_01	a	10.07
repl_01	a	9.25
repl_01	a	9.99
repl_01	a	10.52
repl_01	a	10.95
repl_01	a	11.39
repl_01	a	10.21
repl_01	a	10.63
repl_01	a	10.38
repl_01	a	10.04
repl_01	a	9.84
repl_01	a	9.29
repl_01	a	9.86
repl_01	a	10.22
repl_01	a	10.02
repl_01	a	10.66
repl_01	a	11.12
repl_01	a	10.37
repl_01	a	9.68
repl_01	a	10.42
repl_01	a	9.74
repl_01	a	8.06
repl_01	a	10.71
repl_01	a	10.88
repl_01	a	10.54
repl_01	a	11.39
repl_01	a	10.47
repl_01	a	10.69
repl_01	a	10.68
repl_01	a	10.29
repl_01	a	9.82
repl_01	a	11.63
repl_01	a	11.19
repl_01	a	9.59
repl_01	a	10.5
repl_01	a	10.35
repl_01	a	10.49
repl_01	a	10.98
repl_01	a	11.56
repl_01	a	9.73
repl_01	a	10.85
repl_01	a	9.97
repl_01	a	8.98
repl_01	a	9.6
repl_01	a	7.73
repl_01	a	8.89
repl_01	a	8.99
repl_01	a	8.22
repl_01	a	9.69
repl_01	a	8.71
repl_01	a	10.41
repl_01	a	9.58
repl_01	a	9.23
repl_01	a	8.46
repl_01	a	10.21
repl_01	a	10.34
repl_01	a	10.2
repl_01	a	9.88
repl_01	a	9.66
repl_01	a	11.41
repl_01	a	10.48
repl_01	a	9.93
repl_01	a	11.01
repl_01	a	10.74
repl_01	a	10.69
repl_01	a	11.83
repl_01	a	11.06
repl_01	a	10.51
repl_01	a	10.99
repl_01	a	10
repl_01	a	10.43
repl_01	a	9.96
repl_01	a	9.73
repl_01	a	9.84
repl_01	a	9.82
repl_01	a	10.55
repl_01	a	11.06
repl_01	a	10.35
repl_01	a	10.14
repl_01	a	9.83
repl_01	a	10.57
repl_01	a	10.53
repl_01	a	10.56
repl_01	a	9.53
repl_01	a	10.65
repl_01	a	10.21
repl_01	a	9.42
repl_01	a	10.17
repl_01	a	10.02
repl_01	a	10.21
repl_01	a	10.14
repl_01	a	9.88
repl_01	a	10.25
repl_01	a	9.14
repl_01	a	10.08
repl_01	a	9.48
repl_01	a	9.94
repl_01	a	11.34
repl_01	a	10.07
repl_01	a	10.32
repl_01	a	10.4
repl_01	a	11.18
repl_01	a	11
repl_01	a	10.46
repl_01	a	10.41
repl_01	a	9.99
repl_01	a	10.66
repl_01	a	10.89
repl_01	a	9.34
repl_01	a	10.86
repl_01	a	10.16
repl_01	a	10.35
repl_01	a	10.85
repl_01	a	9
repl_01	a	9.39
repl_01	a	10.52
repl_01	a	11.72
repl_01	a	11.1
repl_01	a	11.11
repl_01	a	9.24
repl_01	a	9.36
repl_01	a	11.14
repl_01	a	11.06
repl_01	a	11.28
repl_01	a	10.82
repl_01	a	10.11
repl_01	a	11.34
repl_01	a	10.62
repl_01	a	12.05
repl_01	a	11.72
repl_01	a	11.54
repl_01	a	11.57
repl_01	a	10.68
repl_01	a	10.68
repl_01	a	10.45
repl_01	a	10.16
repl_01	a	10.88
repl_01	a	10.86
repl_01	a	10.49
repl_01	a	10.16
repl_01	a	10.62
repl_01	a	10.78
repl_01	a	11.51
repl_01	a	10.8
repl_01	a	10.34
repl_01	a	10.52
repl_01	a	11.02
repl_01	a	11.47
repl_01	a	10.91
repl_01	a	11
repl_01	a	11.52
repl_01	a	10.2
repl_01	a	10.59
repl_01	a	10.5
repl_01	a	11.12
repl_01	a	11.42
repl_01	a	11.23
repl_01	a	11
repl_01	a	10.68
repl_01	a	10.54
repl_01	a	11.43
repl_01	a	11.25
repl_01	a	10.95
repl_01	a	9.91
repl_01	a	11.59
repl_01	a	10.01
repl_01	a	10.67
repl_01	a	10.8
repl_01	a	10.99
repl_01	a	10.49
repl_01	a	10.63
repl_01	a	10.97
repl_01	a	10.99
repl_01	a	10.87
repl_01	a	11.09
repl_01	a	10.67
repl_01	a	10.61
repl_01	a	11.12
repl_01	a	10.68
repl_01	a	11.19
repl_01	a	10.59
repl_01	a	11.32
repl_01	a	10.02
repl_01	a	11.27
repl_01	a	10.39
repl_01	a	10.88
repl_01	a	10.57
repl_01	a	10.42
repl_01	a	11.11
repl_01	a	11.02
repl_01	a	10.38
repl_01	a	11.89
repl_01	a	10.47
repl_01	a	10.74
repl_01	a	11.51
repl_01	a	10.72
repl_01	a	10.68
repl_01	a	9.79
repl_01	a	9.89
repl_01	a	10.66
repl_01	a	10.99
repl_01	a	10.48
repl_01	a	10.41
repl_01	a	10.3
repl_01	a	10.82
repl_01	a	9.7
repl_01	a	10.05
repl_01	a	10.61
repl_01	a	10.8
repl_01	a	9.87
repl_01	a	9.96
repl_01	a	11.59
repl_01	a	9.97
repl_01	a	10.53
repl_01	a	10.34
repl_01	a	10.49
repl_01	a	10.47
repl_01	a	9.65
repl_01	a	10.54
repl_01	a	10.78
repl_01	a	9.77
repl_01	a	10.46
repl_01	a	10.42
repl_01	a	11.01
repl_01	a	10.68
repl_01	a	10.28
repl_01	a	10.19
repl_01	a	11.76
repl_01	a	10.94
repl_01	a	10.82
repl_01	a	11.37
repl_01	a	11.52
repl_01	a	11.45
repl_01	a	11.07
repl_01	a	11.18
repl_01	a	10.33
repl_01	a	11.65
repl_01	a	10.7
repl_01	a	11.69
repl_01	a	10.76
repl_01	a	11.34
repl_01	a	11.24
repl_01	a	11.9
repl_01	a	12.45
repl_01	a	10.51
repl_01	a	11.54
repl_01	a	10.53
repl_01	a	10.8
repl_01	a	10.5
repl_01	a	10.58
repl_01	a	10.62
repl_01	a	11.26
repl_01	a	10.1
repl_01	a	11.64
repl_01	a	10.64
repl_01	a	10.57
repl_01	a	10.29
repl_01	a	10.3
repl_01	a	10.1
repl_01	a	10.01
repl_01	a	11.04
repl_01	a	11.23
repl_01	a	11.17
repl_01	a	10.55
repl_01	a	10.83
repl_01	a	10.68
repl_01	a	10.96
repl_01	a	10.5
repl_01	a	10.09
repl_01	a	11.1
repl_01	a	10.71
repl_01	a	11.08
repl_01	a	10.61
repl_01	a	10.8
repl_01	a	10.98
repl_01	a	11.77
repl_01	a	11.31
repl_01	a	10.22
repl_01	a	11.17
repl_01	a	10.38
repl_01	a	11.06
repl_01	a	10.46
repl_01	a	10.86
repl_01	a	10.56
repl_01	a	10.96
repl_01	a	10.63
repl_01	a	10.41
repl_01	a	11.07
repl_01	a	9.81
repl_01	a	10.34
repl_01	a	10.16
repl_01	a	10.73
repl_01	a	11.33
repl_01	a	11.05
repl_01	a	10.98
repl_01	a	10.52
repl_01	a	10.53
repl_01	a	11.08
repl_01	a	10.85
repl_01	a	10.37
repl_01	a	11.26
repl_01	a	10.85
repl_01	a	10.36
repl_01	a	10.5
repl_01	a	10.64
repl_01	a	12.05
repl_01	a	10.74
repl_01	a	11
repl_01	a	10.58
repl_01	a	10.18
repl_01	a	11.78
repl_01	a	11
repl_01	a	10.54
repl_01	a	11.71
repl_01	a	10.97
repl_01	a	10.09
repl_01	a	10.58
repl_01	a	11.23
repl_01	a	11.39
repl_01	a	11.46
repl_01	a	11.24
repl_01	a	11.46
repl_01	a	12
repl_01	a	12.26
repl_01	a	12.47
repl_01	a	10.08
repl_01	a	11.32
repl_01	a	11.05
repl_01	a	9.95
repl_01	a	10.16
repl_01	a	10.29
repl_01	a	11.06
repl_01	a	10.68
repl_01	a	11.14
repl_01	a	10.34
repl_01	a	10.42
repl_01	a	10.32
repl_01	a	10.59
repl_01	a	11.18
repl_01	a	10.14
repl_01	a	9.86
repl_01	a	11.75
repl_01	a	11.29
repl_01	a	11.37
repl_01	a	10.91
repl_01	a	11.5
repl_01	a	11.83
repl_01	a	10.24
repl_01	a	11.29
repl_01	a	10.89
repl_01	a	10.28
repl_01	a	9.43
repl_01	a	9.25
repl_01	a	9.38
repl_01	a	10.28
repl_01	a	10.85
repl_01	a	10.58
repl_01	a	10.38
repl_01	a	9.98
repl_01	a	10.37
repl_01	a	10.45
repl_01	a	10.71
repl_01	a	10.49
repl_01	a	10.01
repl_01	a	11.39
repl_01	a	11.08
repl_01	a	10.82
repl_01	a	10.37
repl_01	a	11.18
repl_01	a	10.35
repl_01	a	10.93
repl_01	a	10.71
repl_01	a	10.02
repl_01	a	10.65
repl_01	a	9.82
repl_01	a	10.25
repl_01	a	9.94
repl_01	a	9.71
repl_01	a	10.37
repl_01	a	11.73
repl_01	a	11.11
repl_01	a	10.15
repl_01	a	10.6
repl_01	a	10.62
repl_01	a	11.39
repl_01	a	11.78
repl_01	a	11.28
repl_01	a	11.01
repl_01	a	10.62
repl_01	a	10.51
repl_01	a	10.71
repl_01	a	11.36
repl_01	a	11.25
repl_01	a	11.84
repl_01	a	11.22
repl_01	a	11.49
repl_01	a	10.99
repl_01	a	11.07
repl_01	a	11.79
repl_01	a	10.83
repl_01	a	11.83
repl_01	a	11.16
repl_01	a	12.1
repl_01	a	10.59
repl_01	a	9.44
repl_01	a	11.27
repl_01	a	10.08
repl_01	a	9.7
repl_01	a	12.02
repl_01	a	13.04
repl_01	a	11.72
repl_01	a	10.61
repl_01	a	10.74
repl_01	a	10.96
repl_01	a	11.01
repl_01	a	9.31
repl_01	a	11.19
repl_01	a	10.68
repl_01	a	10.11
repl_01	a	10.51
repl_01	a	10.84
repl_01	a	10.82
repl_01	a	10.84
repl_01	a	11.27
repl_01	a	10.65
repl_01	a	10.92
repl_01	a	11.09
repl_01	a	10.71
repl_01	a	10.68
repl_01	a	9.74
repl_01	a	12.31
repl_01	a	11.34
repl_01	a	11.02
repl_01	a	11.05
repl_01	a	10.17
repl_01	a	10.27
repl_01	a	11.14
repl_01	a	11.94
repl_01	a	10.9
repl_01	a	11.1
repl_01	a	10.41
repl_01	a	10.2
repl_01	a	10.38
repl_01	a	10.38
repl_01	a	11.3
repl_01	a	10.87
repl_01	a	11.19
repl_01	a	11.11
repl_01	a	10.4
repl_01	a	11.2
repl_01	a	10.39
repl_01	a	10.42
repl_01	a	9.56
repl_01	a	10.5
repl_01	a	10.16
repl_01	a	9.78
repl_01	a	9.96
repl_01	a	11.05
repl_01	a	9.92
repl_01	a	10.43
repl_01	a	10.94
repl_01	a	10.8
repl_01	a	11.28
repl_01	a	10.05
repl_01	a	10.74
repl_01	a	10.56
repl_01	a	11.68
repl_01	a	9.16
repl_01	a	10.04
repl_01	b	10.96
repl_01	b	11.32
repl_01	b	11.3
repl_01	b	11.3
repl_01	b	11.76
repl_01	b	12.4
repl_01	b	10.6
repl_01	b	11.32
repl_01	b	11.11
repl_01	b	12.22
repl_01	b	12.17
repl_01	b	10.96
repl_01	b	11.23
repl_01	b	10.65
repl_01	b	11.83
repl_01	b	11.7
repl_01	b	12.74
repl_01	b	12.51
repl_01	b	11.01
repl_01	b	11.6
repl_01	b	11.17
repl_01	b	12.16
repl_01	b	11.75
repl_01	b	11.94
repl_01	b	11.83
repl_01	b	11.03
repl_01	b	10.76
repl_01	b	11.86
repl_01	b	10.57
repl_01	b	11.86
repl_01	b	8.99
repl_01	b	7.69
repl_01	b	9.7
repl_01	b	8.82
repl_01	b	9.49
repl_01	b	8.85
repl_01	b	9.8
repl_01	b	8.97
repl_01	b	12.54
repl_01	b	8.08
repl_01	b	7.55
repl_01	b	9.23
repl_01	b	9.69
repl_01	b	8.17
repl_01	b	8.73
repl_01	b	9.04
repl_01	b	8.77
repl_01	b	8.52
repl_01	b	8.67
repl_01	b	7.38
repl_01	b	8.24
repl_01	b	8.99
repl_01	b	10.34
repl_01	b	10.27
repl_01	b	12.4
repl_01	b	10.23
repl_01	b	8.15
repl_01	b	11.59
repl_01	b	10.65
repl_01	b	11.03
repl_01	b	8.94
repl_01	b	8.89
repl_01	b	9.92
repl_01	b	8.21
repl_01	b	8.94
repl_01	b	8.25
repl_01	b	7.99
repl_01	b	8.44
repl_01	b	9.5
repl_01	b	8.98
repl_01	b	8.46
repl_01	b	9.77
repl_01	b	10.3
repl_01	b	8.06
repl_01	b	7.45
repl_01	b	9.45
repl_01	b	9.49
repl_01	b	11.49
repl_01	b	9.93
repl_01	b	9.22
repl_01	b	9.31
repl_01	b	11.47
repl_01	b	10.02
repl_01	b	9.72
repl_01	b	9.16
repl_01	b	9.2
repl_01	b	9.9
repl_01	b	9.02
repl_01	b	5.61
repl_01	b	6.37
repl_01	b	9.82
repl_01	b	10.29
repl_01	b	10.5
repl_01	b	11.05
repl_01	b	9.26
repl_01	b	10.21
repl_01	b	9.71
repl_01	b	12.59
repl_01	b	9.9
repl_01	b	10.27
repl_01	b	10.91
repl_01	b	10.94
repl_01	b	9.59
repl_01	b	11.19
repl_01	b	10.04
repl_01	b	10.5
repl_01	b	10.84
repl_01	b	12.25
repl_01	b	11.63
repl_01	b	9.81
repl_01	b	11.27
repl_01	b	10.48
repl_01	b	10.52
repl_01	b	12.87
repl_01	b	11.14
repl_01	b	12.17
repl_01	b	10.67
repl_01	b	11.71
repl_01	b	11.57
repl_01	b	12.76
repl_01	b	11.93
repl_01	b	11.85
repl_01	b	11.93
repl_01	b	12.01
repl_01	b	10.48
repl_01	b	11.47
repl_01	b	11.05
repl_01	b	11.79
repl_01	b	10.87
repl_01	b	12.31
repl_01	b	12.53
repl_01	b	11.8
repl_01	b	12.54
repl_01	b	12.21
repl_01	b	10.88
repl_01	b	11.8
repl_01	b	12.24
repl_01	b	11.99
repl_01	b	11.91
repl_01	b	11.43
repl_01	b	11.06
repl_01	b	11.66
repl_01	b	11.72
repl_01	b	11.21
repl_01	b	11.35
repl_01	b	12.02
repl_01	b	11.27
repl_01	b	11.82
repl_01	b	9.49
repl_01	b	11.39
repl_01	b	11.67
repl_01	b	12.27
repl_01	b	11.64
repl_01	b	9.81
repl_01	b	10.76
repl_01	b	10.4
repl_01	b	10.05
repl_01	b	11.14
repl_01	b	10.89
repl_01	b	10.97
repl_01	b	10.07
repl_01	b	9.25
repl_01	b	9.99
repl_01	b	10.52
repl_01	b	10.95
repl_01	b	11.39
repl_01	b	10.21
repl_01	b	10.63
repl_01	b	10.38
repl_01	b	10.04
repl_01	b	9.84
repl_01	b	9.29
repl_01	b	9.86
repl_01	b	10.22
repl_01	b	10.02
repl_01	b	10.66
repl_01	b	11.12
repl_01	b	10.37
repl_01	b	9.68
repl_01	b	10.42
repl_01	b	9.74
repl_01	b	8.06
repl_01	b	10.71
repl_01	b	10.88
repl_01	b	10.54
repl_01	b	11.39
repl_01	b	10.47
repl_01	b	10.69
repl_01	b	10.68
repl_01	b	10.29
repl_01	b	9.82
repl_01	b	11.63
repl_01	b	11.19
repl_01	b	9.59
repl_01	b	10.5
repl_01	b	10.35
repl_01	b	10.49
repl_01	b	10.98
repl_01	b	11.56
repl_01	b	9.73
repl_01	b	10.85
repl_01	b	9.97
repl_01	b	8.98
repl_01	b	9.6
repl_01	b	7.73
repl_01	b	8.89
repl_01	b	8.99
repl_01	b	8.22
repl_01	b	9.69
repl_01	b	8.71
repl_01	b	10.41
repl_01	b	9.58
repl_01	b	9.23
repl_01	b	8.46
repl_01	b	10.21
repl_01	b	10.34
repl_01	b	10.2
repl_01	b	9.88
repl_01	b	9.66
repl_01	b	11.41
repl_01	b	10.48
repl_01	b	9.93
repl_01	b	11.01
repl_01	b	10.74
repl_01	b	10.69
repl_01	b	11.83
repl_01	b	11.06
repl_01	b	10.51
repl_01	b	10.99
repl_01	b	10
repl_01	b	10.43
repl_01	b	9.96
repl_01	b	9.73
repl_01	b	9.84
repl_01	b	9.82
repl_01	b	10.55
repl_01	b	11.06
repl_01	b	10.35
repl_01	b	10.14
repl_01	b	9.83
repl_01	b	10.57
repl_01	b	10.53
repl_01	b	10.56
repl_01	b	9.53
repl_01	b	10.65
repl_01	b	10.21
repl_01	b	9.42
repl_01	b	10.17
repl_01	b	10.02
repl_01	b	10.21
repl_01	b	10.14
repl_01	b	9.88
repl_01	b	10.25
repl_01	b	9.14
repl_01	b	10.08
repl_01	b	9.48
repl_01	b	9.94
repl_01	b	11.34
repl_01	b	10.07
repl_01	b	10.32
repl_01	b	10.4
repl_01	b	11.18
repl_01	b	11
repl_01	b	10.46
repl_01	b	10.41
repl_01	b	9.99
repl_01	b	10.66
repl_01	b	10.89
repl_01	b	9.34
repl_01	b	10.86
repl_01	b	10.16
repl_01	b	10.35
repl_01	b	10.85
repl_01	b	9
repl_01	b	9.39
repl_01	b	10.52
repl_01	b	11.72
repl_01	b	11.1
repl_01	b	11.11
repl_01	b	9.24
repl_01	b	9.36
repl_01	b	11.14
repl_01	b	11.06
repl_01	b	11.28
repl_01	b	10.82
repl_01	b	10.11
repl_01	b	11.34
repl_01	b	10.62
repl_01	b	12.05
repl_01	b	11.72
repl_01	b	11.54
repl_01	b	11.57
repl_01	b	10.68
repl_01	b	10.68
repl_01	b	10.45
repl_01	b	10.16
repl_01	b	10.88
repl_01	b	10.86
repl_01	b	10.49
repl_01	b	10.16
repl_01	b	10.62
repl_01	b	10.78
repl_01	b	11.51
repl_01	b	10.8
repl_01	b	10.34
repl_01	b	10.52
repl_01	b	11.02
repl_01	b	11.47
repl_01	b	10.91
repl_01	b	11
repl_01	b	11.52
repl_01	b	10.2
repl_01	b	10.59
repl_01	b	10.5
repl_01	b	11.12
repl_01	b	11.42
repl_01	b	11.23
repl_01	b	11
repl_01	b	10.68
repl_01	b	10.54
repl_01	b	11.43
repl_01	b	11.25
repl_01	b	10.95
repl_01	b	9.91
repl_01	b	11.59
repl_01	b	10.01
repl_01	b	10.67
repl_01	b	10.8
repl_01	b	10.99
repl_01	b	10.49
repl_01	b	10.63
repl_01	b	10.97
repl_01	b	10.99
repl_01	b	10.87
repl_01	b	11.09
repl_01	b	10.67
repl_01	b	10.61
repl_01	b	11.12
repl_01	b	10.68
repl_01	b	11.19
repl_01	b	10.59
repl_01	b	11.32
repl_01	b	10.02
repl_01	b	11.27
repl_01	b	10.39
repl_01	b	10.88
repl_01	b	10.57
repl_01	b	10.42
repl_01	b	11.11
repl_01	b	11.02
repl_01	b	10.38
repl_01	b	11.89
repl_01	b	10.47
repl_01	b	10.74
repl_01	b	11.51
repl_01	b	10.72
repl_01	b	10.68
repl_01	b	9.79
repl_01	b	9.89
repl_01	b	10.66
repl_01	b	10.99
repl_01	b	10.48
repl_01	b	10.41
repl_01	b	10.3
repl_01	b	10.82
repl_01	b	9.7
repl_01	b	10.05
repl_01	b	10.61
repl_01	b	10.8
repl_01	b	9.87
repl_01	b	9.96
repl_01	b	11.59
repl_01	b	9.97
repl_01	b	10.53
repl_01	b	10.34
repl_01	b	10.49
repl_01	b	10.47
repl_01	b	9.65
repl_01	b	10.54
repl_01	b	10.78
repl_01	b	9.77
repl_01	b	10.46
repl_01	b	10.42
repl_01	b	11.01
repl_01	b	10.68
repl_01	b	10.28
repl_01	b	10.19
repl_01	b	11.76
repl_01	b	10.94
repl_01	b	10.82
repl_01	b	11.37
repl_01	b	11.52
repl_01	b	11.45
repl_01	b	11.07
repl_01	b	11.18
repl_01	b	10.33
repl_01	b	11.65
repl_01	b	10.7
repl_01	b	11.69
repl_01	b	10.76
repl_01	b	11.34
repl_01	b	11.24
repl_01	b	11.9
repl_01	b	12.45
repl_01	b	10.51
repl_01	b	11.54
repl_01	b	10.53
repl_01	b	10.8
repl_01	b	10.5
repl_01	b	10.58
repl_01	b	10.62
repl_01	b	11.26
repl_01	b	10.1
repl_01	b	11.64
repl_01	b	10.64
repl_01	b	10.57
repl_01	b	10.29
repl_01	b	10.3
repl_01	b	10.1
repl_01	b	10.01
repl_01	b	11.04
repl_01	b	11.23
repl_01	b	11.17
repl_01	b	10.55
repl_01	b	10.83
repl_01	b	10.68
repl_01	b	10.96
repl_01	b	10.5
repl_01	b	10.09
repl_01	b	11.1
repl_01	b	10.71
repl_01	b	11.08
repl_01	b	10.61
repl_01	b	10.8
repl_01	b	10.98
repl_01	b	11.77
repl_01	b	11.31
repl_01	b	10.22
repl_01	b	11.17
repl_01	b	10.38
repl_01	b	11.06
repl_01	b	10.46
repl_01	b	10.86
repl_01	b	10.56
repl_01	b	10.96
repl_01	b	10.63
repl_01	b	10.41
repl_01	b	11.07
repl_01	b	9.81
repl_01	b	10.34
repl_01	b	10.16
repl_01	b	10.73
repl_01	b	11.33
repl_01	b	11.05
repl_01	b	10.98
repl_01	b	10.52
repl_01	b	10.53
repl_01	b	11.08
repl_01	b	10.85
repl_01	b	10.37
repl_01	b	11.26
repl_01	b	10.85
repl_01	b	10.36
repl_01	b	10.5
repl_01	b	10.64
repl_01	b	12.05
repl_01	b	10.74
repl_01	b	11
repl_01	b	10.58
repl_01	b	10.18
repl_01	b	11.78
repl_01	b	11
repl_01	b	10.54
repl_01	b	11.71
repl_01	b	10.97
repl_01	b	10.09
repl_01	b	10.58
repl_01	b	11.23
repl_01	b	11.39
repl_01	b	11.46
repl_01	b	11.24
repl_01	b	11.46
repl_01	b	12
repl_01	b	12.26
repl_01	b	12.47
repl_01	b	10.08
repl_01	b	11.32
repl_01	b	11.05
repl_01	b	9.95
repl_01	b	10.16
repl_01	b	10.29
repl_01	b	11.06
repl_01	b	10.68
repl_01	b	11.14
repl_01	b	10.34
repl_01	b	10.42
repl_01	b	10.32
repl_01	b	10.59
repl_01	b	11.18
repl_01	b	10.14
repl_01	b	9.86
repl_01	b	11.75
repl_01	b	11.29
repl_01	b	11.37
repl_01	b	10.91
repl_01	b	11.5
repl_01	b	11.83
repl_01	b	10.24
repl_01	b	11.29
repl_01	b	10.89
repl_01	b	10.28
repl_01	b	9.43
repl_01	b	9.25
repl_01	b	9.38
repl_01	b	10.28
repl_01	b	10.85
repl_01	b	10.58
repl_01	b	10.38
repl_01	b	9.98
repl_01	b	10.37
repl_01	b	10.45
repl_01	b	10.71
repl_01	b	10.49
repl_01	b	10.01
repl_01	b	11.39
repl_01	b	11.08
repl_01	b	10.82
repl_01	b	10.37
repl_01	b	11.18
repl_01	b	10.35
repl_01	b	10.93
repl_01	b	10.71
repl_01	b	10.02
repl_01	b	10.65
repl_01	b	9.82
repl_01	b	10.25
repl_01	b	9.94
repl_01	b	9.71
repl_01	b	10.37
repl_01	b	11.73
repl_01	b	11.11
repl_01	b	10.15
repl_01	b	10.6
repl_01	b	10.62
repl_01	b	11.39
repl_01	b	11.78
repl_01	b	11.28
repl_01	b	11.01
repl_01	b	10.62
repl_01	b	10.51
repl_01	b	10.71
repl_01	b	11.36
repl_01	b	11.25
repl_01	b	11.84
repl_01	b	11.22
repl_01	b	11.49
repl_01	b	10.99
repl_01	b	11.07
repl_01	b	11.79
repl_01	b	10.83
repl_01	b	11.83
repl_01	b	11.16
repl_01	b	12.1
repl_01	b	10.59
repl_01	b	9.44
repl_01	b	11.27
repl_01	b	10.08
repl_01	b	9.7
repl_01	b	12.02
repl_01	b	13.04
repl_01	b	11.72
repl_01	b	10.61
repl_01	b	10.74
repl_01	b	10.96
repl_01	b	11.01
repl_01	b	9.31
repl_01	b	11.19
repl_01	b	10.68
repl_01	b	10.11
repl_01	b	10.51
repl_01	b	10.84
repl_01	b	10.82
repl_01	b	10.84
repl_01	b	11.27
repl_01	b	10.65
repl_01	b	10.92
repl_01	b	11.09
repl_01	b	10.71
repl_01	b	10.68
repl_01	b	9.74
repl_01	b	12.31
repl_01	b	11.34
repl_01	b	11.02
repl_01	b	11.05
repl_01	b	10.17
repl_01	b	10.27
repl_01	b	11.14
repl_01	b	11.94
repl_01	b	10.9
repl_01	b	11.1
repl_01	b	10.41
repl_01	b	10.2
repl_01	b	10.38
repl_01	b	10.38
repl_01	b	11.3
repl_01	b	10.87
repl_01	b	11.19
repl_01	b	11.11
repl_01	b	10.4
repl_01	b	11.2
repl_01	b	10.39
repl_01	b	10.42
repl_01	b	9.56
repl_01	b	10.5
repl_01	b	10.16
repl_01	b	9.78
repl_01	b	9.96
repl_01	b	11.05
repl_01	b	9.92
repl_01	b	10.43
repl_01	b	10.94
repl_01	b	10.8
repl_01	b	11.28
repl_01	b	10.05
repl_01	b	10.74
repl_01	b	10.56
repl_01	b	11.68
repl_01	b	9.16
repl_01	b	10.04
repl_01	b	5.95
repl_01	b	5.78
repl_01	b	5.25
repl_01	b	5.03
repl_01	b	5.16
repl_01	b	5.92
repl_01	b	5.62
repl_01	b	5.63
repl_01	b	6.5
repl_01	b	6.27
repl_01	b	6.34
repl_01	b	5.95
repl_01	b	6.17
repl_01	b	6.44
repl_01	b	6.44
repl_01	b	6.44
repl_01	b	5.71
repl_01	b	6.89
repl_01	b	5.54
repl_01	b	5.66
repl_01	b	6.3
repl_01	b	7.01
repl_01	b	5.56
repl_01	b	6.25
repl_01	b	5.92
repl_01	b	7.74
repl_01	b	6.18
repl_01	b	6.31
repl_01	b	5.89
repl_01	b	5.83
repl_01	b	6.35
repl_01	b	6.21
repl_01	b	7.3
repl_01	b	5.91
repl_01	b	6.59
repl_01	b	8.17
repl_01	b	7.26
repl_01	b	7.14
repl_01	b	6.4
repl_01	b	6.42
repl_01	b	6.48
repl_01	b	7.06
repl_01	b	6.06
repl_01	b	6.96
repl_01	b	5.9
repl_01	b	6.63
repl_01	b	5.85
repl_01	b	5.51
repl_01	b	7.29
repl_01	b	6.12
repl_01	b	6.45
repl_01	b	5.88
repl_01	b	6.11
repl_01	b	6.97
repl_01	b	5.43
repl_01	b	6.33
repl_01	b	6.68
repl_01	b	6.54
repl_01	b	5.85
repl_01	b	4.78
repl_01	b	6.26
repl_01	b	8
repl_01	b	8.72
repl_01	b	9.53
repl_01	b	6.18
repl_01	b	6.26
repl_01	b	5.98
repl_01	b	6.27
repl_01	b	5.89
repl_01	b	5.74
repl_01	b	6.04
repl_01	b	5.56
repl_01	b	5.77
repl_01	b	6
repl_01	b	5.76
repl_01	b	5.6
repl_01	b	6.07
repl_01	b	5.54
repl_01	b	5.97
repl_01	b	6.21
repl_01	b	5.41
repl_01	b	5.8
repl_01	b	5.96
repl_01	b	5.63
repl_01	b	5.69
repl_01	b	5.96
repl_01	b	5.43
repl_01	b	6.27
repl_01	b	6.6
repl_01	b	5.74
repl_01	b	6.8
repl_01	b	5.88
repl_01	b	6.09
repl_01	b	6.09
repl_01	b	5.87
repl_01	b	5.53
repl_01	b	5.6
repl_01	b	5.66
repl_01	b	5.75
repl_01	b	5.7
repl_01	b	5.6
repl_01	b	5.69
repl_01	b	5.9
repl_01	b	5.21
repl_01	b	5.74
repl_01	b	5.39
repl_01	b	5.49
repl_01	b	6.1
repl_01	b	6.07
repl_01	b	5.2
repl_01	b	5.26
repl_01	b	5.55
repl_01	b	5.6
repl_01	b	5.53
repl_01	b	5.61
repl_01	b	6.02
repl_01	b	5.67
repl_01	b	5.57
repl_01	b	5.46
repl_01	b	5.12
repl_01	b	5.68
repl_01	b	5.48
repl_01	b	5.68
repl_01	b	5.56
repl_01	b	5.75
repl_01	b	5.53
repl_01	b	5.53
repl_01	b	5.92
repl_01	b	5.66
repl_01	b	5.96
repl_01	b	6.18
repl_01	b	5.75
repl_01	b	5.92
repl_01	b	5.78
repl_01	b	5.83
repl_01	b	5.76
repl_01	b	6.12
repl_01	b	5.77
repl_01	b	6.18
repl_01	b	6.37
repl_01	b	6.22
repl_01	b	5.82
repl_01	b	6.14
repl_01	b	5.68
repl_01	b	6.13
repl_01	b	5.87
repl_01	b	6.09
repl_01	b	5.98
repl_01	b	5.98
repl_01	b	6.07
repl_01	b	5.68
repl_01	b	5.44
repl_01	b	6.38
repl_01	b	5.89
repl_01	b	5.86
repl_01	b	5.7
repl_01	b	6.22
repl_01	b	5.67
repl_01	b	5.71
repl_01	b	5.44
repl_01	b	5.84
repl_01	b	5.42
repl_01	b	5.77
repl_01	b	6.01
repl_01	b	5.89
repl_01	b	6.16
repl_01	b	5.76
repl_01	b	5.93
repl_01	b	6.52
repl_01	b	6.91
repl_01	b	6.51
repl_01	b	5.51
repl_01	b	6.19
repl_01	b	6.15
repl_01	b	4.53
repl_01	b	5.83
repl_01	b	5.75
repl_01	b	5.92
repl_01	b	6.04
repl_01	b	5.9
repl_01	b	6.68
repl_01	b	6.71
repl_01	b	6.1
repl_01	b	5.78
repl_01	b	6.05
repl_01	b	6.1
repl_01	b	6.24
repl_01	b	5.81
repl_01	b	6.01
repl_01	b	6.54
repl_01	b	5.87
repl_01	b	5.07
repl_01	b	5.99
repl_01	b	5.62
repl_01	b	6.42
repl_01	b	5.98
repl_01	b	5.42
repl_01	b	5.15
repl_01	b	6.11
repl_01	b	5.27
repl_01	b	7.17
repl_01	b	5.63
repl_01	b	5.77
repl_01	b	6.6
repl_01	b	5.99
repl_01	b	8.04
repl_01	b	6.06
repl_01	b	5.84
repl_01	b	6.34
repl_01	b	6.57
repl_01	b	6.56
repl_01	b	5.56
repl_01	b	5.67
repl_01	b	5.72
repl_01	b	6.14
repl_01	b	5.7
repl_01	b	6.14
repl_01	b	5.78
repl_01	b	6.53
repl_01	b	6.12
repl_01	b	6.03
repl_01	b	5.88
repl_01	b	4.89
repl_01	b	5.77
repl_01	b	6.37
repl_01	b	5.75
repl_01	b	6.3
repl_01	b	5.76
repl_01	b	5.81
repl_01	b	5.71
repl_01	b	5.66
repl_01	b	5.92
repl_01	b	6.3
repl_01	b	6.36
repl_01	b	6.9
repl_01	b	5.88
repl_01	b	5.45
repl_01	b	6.02
repl_01	b	6.7
repl_01	b	5.58
repl_01	b	5.58
repl_01	b	6.53
repl_01	b	6.09
repl_01	b	7.03
repl_01	b	7.43
repl_01	b	5.99
repl_01	b	6.52
repl_01	b	6.59
repl_01	b	7.24
repl_01	b	6.77
repl_01	b	6.04
repl_01	b	5.53
repl_01	b	6.65
repl_01	b	6.14
repl_01	b	6.9
repl_01	b	5.59
repl_01	b	6.58
repl_01	b	7.03
repl_01	b	5.96
repl_01	b	5.68
repl_01	b	5.77
repl_01	b	5.13
repl_01	b	5.29
repl_01	b	5.22
repl_01	b	5.46
repl_01	b	5.62
repl_01	b	5.52
repl_01	b	5.84
repl_01	b	5.56
repl_01	b	5.48
repl_01	b	6.4
repl_01	b	5.32
repl_01	b	6.34
repl_01	b	6.12
repl_01	b	6.14
repl_01	b	5.75
repl_01	b	5.63
repl_01	b	5.84
repl_01	b	4.86
repl_01	b	6.79
repl_01	b	6.13
repl_01	b	6.94
repl_01	b	5.7
repl_01	b	7.32
repl_01	b	7.67
repl_01	b	6.4
repl_01	b	6.66
repl_01	b	5.86
repl_01	b	5.86
repl_01	b	6.44
repl_01	b	6.45
repl_01	b	5.88
repl_01	b	6.87
repl_01	b	6.61
repl_01	b	6.26
repl_01	b	6.61
repl_01	b	5.72
repl_01	b	6.57
repl_01	b	7.29
repl_01	b	6.86
repl_01	b	6.11
repl_01	b	7.92
repl_01	b	7.14
repl_01	b	6.36
repl_01	b	8.88
repl_01	b	7.1
repl_01	b	6.96
repl_01	b	6.36
repl_01	b	6.61
repl_01	b	6.14
repl_01	b	7.2
repl_01	b	6.56
repl_01	b	6.3
repl_01	b	6.67
repl_01	b	5.41
repl_01	b	5.28
repl_01	b	4.94
repl_01	b	6.29
repl_01	b	4.63
repl_01	b	5.63
repl_01	b	5.28
repl_01	b	5.98
repl_01	b	6.44
repl_01	b	5.87
repl_01	b	7.19
repl_01	b	5.56
repl_01	b	5.69
repl_01	b	5.58
repl_01	b	6.92
repl_01	b	7.41
repl_01	b	6
repl_01	b	6.52
repl_01	b	5.92
repl_01	b	6.04
repl_01	b	5.63
repl_01	b	5.83
repl_01	b	6.52
repl_01	b	6.44
repl_01	b	5.09
repl_01	b	5.33
repl_01	b	5.34
repl_01	b	5.54
repl_01	b	6.7
repl_01	b	6.28
repl_01	b	6.04
repl_01	b	6.71
repl_01	b	6.24
repl_01	b	7.14
repl_01	b	6.92
repl_01	b	6.08
repl_01	b	6.52
repl_01	b	6.07
repl_01	b	6.61
repl_01	b	5.58
repl_01	b	5.96
repl_01	b	5.72
repl_01	b	5.98
repl_01	b	5.33
repl_01	b	5.48
repl_01	b	7.31
repl_01	b	5.3
repl_01	b	5
repl_01	b	5.47
repl_01	b	5.73
repl_01	b	5.38
repl_01	b	5.62
repl_01	b	6.58
repl_01	b	6.36
repl_01	b	6.29
repl_01	b	6.66
repl_01	b	5.84
repl_01	b	5.37
repl_01	b	5.6
repl_01	b	5.88
repl_01	b	7.01
repl_01	b	6.08
repl_01	b	6.19
repl_01	b	6.32
repl_01	b	6.38
repl_01	b	5.73
repl_01	b	5.96
repl_01	b	5.28
repl_01	b	5.56
repl_01	b	5.87
repl_01	b	5.48
repl_01	b	5.82
repl_01	b	6.12
repl_01	b	5.82
repl_01	b	5.14
repl_01	b	5.79
repl_01	b	5.66
repl_01	b	5.99
repl_01	b	5.61
repl_01	b	5.88
repl_01	b	6
repl_01	b	5.21
repl_01	b	5.36
repl_01	b	6.58
repl_01	b	6.34
repl_01	b	5.67
repl_01	b	5.17
repl_01	b	5.76
repl_01	b	5.57
repl_01	b	5.67
repl_01	b	5.7
repl_01	b	6.08
repl_01	b	5.25
repl_01	b	4.99
repl_01	b	5.52
repl_01	b	5.47
repl_01	b	5.06
repl_01	b	5.59
repl_01	b	5.99
repl_01	b	5.26
repl_01	b	5.95
repl_01	b	5.62
repl_01	b	5.88
repl_01	b	5.74
repl_01	b	5.93
repl_01	b	4.92
repl_01	b	5.04
repl_01	b	4.89
repl_01	b	5.31
repl_01	b	5.06
repl_01	b	4.82
repl_01	b	4.66
repl_01	b	5.48
repl_01	b	6.5
repl_01	b	5.15
repl_01	b	6.06
repl_01	b	5.56
repl_01	b	5.67
repl_01	b	5.74
repl_01	b	5.54
repl_01	b	5.24
repl_01	b	6.48
repl_01	b	5.75
repl_01	b	5.74
repl_01	b	4.7
repl_01	b	5
repl_01	b	7.05
repl_01	b	6.05
repl_01	b	5.82
repl_01	b	5.87
repl_01	b	5.4
repl_01	b	5.58
repl_01	b	4.97
repl_01	b	5.84
repl_01	b	5.83
repl_01	b	5.37
repl_01	b	6.46
repl_01	b	6.23
repl_01	b	5.7
repl_01	b	5.85
repl_01	b	6.15
repl_01	b	5.46
repl_01	b	5.54
repl_01	b	5.91
repl_01	b	6.14
repl_01	b	5.61
repl_01	b	5.67
repl_01	b	4.79
repl_01	b	4.86
repl_01	b	5.62
repl_01	b	5.93
repl_01	b	6.03
repl_01	b	6.41
repl_01	b	7.94
repl_01	b	7.79
repl_01	b	7.23
repl_01	b	7.59
repl_01	b	6.5
repl_01	b	7.67
repl_01	b	8.53
repl_01	b	7.68
repl_01	b	7.74
repl_01	b	8.12
repl_01	b	7.86
repl_01	b	6.57
repl_01	b	7.37
repl_01	b	7.69
repl_01	b	9.75
repl_01	b	8.31
repl_01	b	5.83
repl_01	b	7.48
repl_01	b	6.98
repl_01	b	9.73
repl_01	b	10.8
repl_01	b	10.85
repl_01	b	12.06
repl_01	b	10.42
repl_01	b	10.09
repl_01	b	10.74
repl_01	b	10.95
repl_01	b	9.8
repl_01	b	10.82
repl_01	b	9.76
repl_01	b	9.75
repl_01	b	10.64
repl_01	b	9.9
repl_01	b	10.2
repl_01	b	10.78
repl_01	b	11.63
repl_01	b	9.74
repl_01	b	10.72
repl_01	b	10.84
repl_01	b	10.27
repl_01	b	9.71
repl_01	b	10.57
repl_01	b	10.53
repl_01	b	9.51
repl_01	b	9.92
repl_01	b	10.26
repl_01	b	10.16
repl_01	b	10.08
repl_01	b	10.65
repl_01	b	9.93
repl_01	b	11.11
repl_01	b	9.75
repl_01	b	10.52
repl_01	b	9.09
repl_01	b	10.04
repl_01	b	10.42
repl_01	b	10.79
repl_01	b	10.44
repl_01	b	11.43
repl_01	b	11.74
repl_01	b	10.55
repl_01	b	11.06
repl_01	b	10.2
repl_01	b	11.05
repl_01	b	9.8
repl_01	b	10.51
repl_01	b	11.78
repl_01	b	9.85
repl_01	b	10.72
repl_01	b	10.68
repl_01	b	10.32
repl_01	b	10.38
repl_01	b	10
repl_01	b	9.66
repl_01	b	8.82
repl_01	b	10.64
repl_01	b	10.61
repl_01	b	9.67
repl_01	b	9.99
repl_01	b	10.04
repl_01	b	9.84
repl_01	b	9.35
repl_01	b	10.08
repl_01	b	9.83
repl_01	b	9.34
repl_01	b	12.71
repl_01	b	8.75
repl_01	b	8.75
repl_01	b	8.63
repl_01	b	9.61
repl_01	b	11.04
repl_01	b	9.23
repl_01	b	9.22
repl_01	b	9.11
repl_01	b	10.35
repl_01	b	8.54
repl_01	b	9.6
repl_01	b	9.18
repl_01	b	9.7
repl_01	b	10.78
repl_01	b	9.57
repl_01	b	10.68
repl_01	b	9.96
repl_01	b	10.61
repl_01	b	10.67
repl_01	b	9.38
repl_01	b	9.28
repl_01	b	10.32
repl_01	b	10.4
repl_01	b	9.87
repl_01	b	9.42
repl_01	b	10.08
repl_01	b	10.39
repl_01	b	9.13
repl_01	b	9.8
repl_01	b	10.65
repl_01	b	8.38
repl_01	b	10.53
repl_01	b	9.87
repl_01	b	9.79
repl_01	b	10.05
repl_01	b	10.34
repl_01	b	9.77
repl_01	b	9.87
repl_01	b	8.93
repl_01	b	9.86
repl_01	b	8.47
repl_01	b	8.06
repl_01	b	8.66
repl_01	b	8.4
repl_01	b	9.11
repl_01	b	9.11
repl_01	b	10.82
repl_01	b	9.82
repl_01	b	9.58
repl_01	b	10.21
repl_01	b	9.62
repl_01	b	11.12
repl_01	b	9.7
repl_01	b	10.57
repl_01	b	10.03
repl_01	b	9.89
repl_01	b	12.04
repl_01	b	10.44
repl_01	b	10.92
repl_01	b	10.84
repl_01	b	11.19
repl_01	b	8.57
repl_01	b	8.73
repl_01	b	8.55
repl_01	b	9.62
repl_01	b	8.67
repl_01	b	9.29
repl_01	b	10.15
repl_01	b	9.83
repl_01	b	9.45
repl_01	b	9.46
repl_01	b	9.65
repl_01	b	9.15
repl_01	b	10.3
repl_01	b	8.91
repl_01	b	9.02
repl_01	c	10.96
repl_01	c	11.32
repl_01	c	11.3
repl_01	c	11.3
repl_01	c	11.76
repl_01	c	12.4
repl_01	c	10.6
repl_01	c	11.32
repl_01	c	11.11
repl_01	c	12.22
repl_01	c	12.17
repl_01	c	10.96
repl_01	c	11.23
repl_01	c	10.65
repl_01	c	11.83
repl_01	c	11.7
repl_01	c	12.74
repl_01	c	12.51
repl_01	c	11.01
repl_01	c	11.6
repl_01	c	11.17
repl_01	c	12.16
repl_01	c	11.75
repl_01	c	11.94
repl_01	c	11.83
repl_01	c	11.03
repl_01	c	10.76
repl_01	c	11.86
repl_01	c	10.57
repl_01	c	11.86
repl_01	c	8.99
repl_01	c	7.69
repl_01	c	9.7
repl_01	c	8.82
repl_01	c	9.49
repl_01	c	8.85
repl_01	c	9.8
repl_01	c	8.97
repl_01	c	12.54
repl_01	c	8.08
repl_01	c	7.55
repl_01	c	9.23
repl_01	c	9.69
repl_01	c	8.17
repl_01	c	8.73
repl_01	c	9.04
repl_01	c	8.77
repl_01	c	8.52
repl_01	c	8.67
repl_01	c	7.38
repl_01	c	8.24
repl_01	c	8.99
repl_01	c	10.34
repl_01	c	10.27
repl_01	c	12.4
repl_01	c	10.23
repl_01	c	8.15
repl_01	c	11.59
repl_01	c	10.65
repl_01	c	11.03
repl_01	c	8.94
repl_01	c	8.89
repl_01	c	9.92
repl_01	c	8.21
repl_01	c	8.94
repl_01	c	8.25
repl_01	c	7.99
repl_01	c	8.44
repl_01	c	9.5
repl_01	c	8.98
repl_01	c	8.46
repl_01	c	9.77
repl_01	c	10.3
repl_01	c	8.06
repl_01	c	7.45
repl_01	c	9.45
repl_01	c	9.49
repl_01	c	11.49
repl_01	c	9.93
repl_01	c	9.22
repl_01	c	9.31
repl_01	c	11.47
repl_01	c	10.02
repl_01	c	9.72
repl_01	c	9.16
repl_01	c	9.2
repl_01	c	9.9
repl_01	c	9.02
repl_01	c	5.61
repl_01	c	6.37
repl_01	c	9.82
repl_01	c	10.29
repl_01	c	10.5
repl_01	c	11.05
repl_01	c	9.26
repl_01	c	10.21
repl_01	c	9.71
repl_01	c	12.59
repl_01	c	9.9
repl_01	c	10.27
repl_01	c	10.91
repl_01	c	10.94
repl_01	c	9.59
repl_01	c	11.19
repl_01	c	10.04
repl_01	c	10.5
repl_01	c	10.84
repl_01	c	12.25
repl_01	c	11.63
repl_01	c	9.81
repl_01	c	11.27
repl_01	c	10.48
repl_01	c	10.52
[truncated: 453,908 more rows]
