# Supplementary material for: Mechanistic basis of the dynamic response of TWIK1 ionic selectivity to pH
Source: Nat Commun. 2024 May 8;15:3849. doi: 10.1038/s41467-024-48067-w (PMC11079055; doi:10.1038/s41467-024-48067-w)
Supplement: Supplementary file 4 — Source Data [file 41467_2024_48067_MOESM4_ESM.zip › source_data/wt_HIS122_PHE109_low_pH.csv]

repl_01	a	9.84
repl_01	a	10.71
repl_01	a	10.61
repl_01	a	10.3
repl_01	a	11.21
repl_01	a	10.48
repl_01	a	10.56
repl_01	a	8.9
repl_01	a	10.36
repl_01	a	9.67
repl_01	a	10.54
repl_01	a	11.25
repl_01	a	10.25
repl_01	a	11.28
repl_01	a	10.55
repl_01	a	11.13
repl_01	a	10.91
repl_01	a	10.67
repl_01	a	10.36
repl_01	a	11.45
repl_01	a	10.27
repl_01	a	10.59
repl_01	a	11.45
repl_01	a	10.91
repl_01	a	11.01
repl_01	a	10.38
repl_01	a	10.79
repl_01	a	11.68
repl_01	a	10.28
repl_01	a	10.65
repl_01	a	10.69
repl_01	a	12.28
repl_01	a	9.62
repl_01	a	10.59
repl_01	a	10.44
repl_01	a	10.84
repl_01	a	9.99
repl_01	a	11.27
repl_01	a	11.37
repl_01	a	10.72
repl_01	a	10.99
repl_01	a	12.13
repl_01	a	10.12
repl_01	a	11.4
repl_01	a	10.61
repl_01	a	12.02
repl_01	a	10.53
repl_01	a	10.94
repl_01	a	10.72
repl_01	a	11.56
repl_01	a	10.89
repl_01	a	9.24
repl_01	a	10.72
repl_01	a	10.32
repl_01	a	10.6
repl_01	a	10.73
repl_01	a	11.03
repl_01	a	10.3
repl_01	a	9.85
repl_01	a	10.68
repl_01	a	11.49
repl_01	a	10.63
repl_01	a	10.99
repl_01	a	10.69
repl_01	a	10.85
repl_01	a	9.68
repl_01	a	8.94
repl_01	a	10.36
repl_01	a	10.21
repl_01	a	9.59
repl_01	a	11.38
repl_01	a	11.83
repl_01	a	9.84
repl_01	a	10.92
repl_01	a	9.88
repl_01	a	10.83
repl_01	a	11.78
repl_01	a	11.13
repl_01	a	10.66
repl_01	a	10.31
repl_01	a	10.62
repl_01	a	11.26
repl_01	a	10.34
repl_01	a	10.86
repl_01	a	11.4
repl_01	a	11.09
repl_01	a	10.73
repl_01	a	10.91
repl_01	a	11.32
repl_01	a	10.08
repl_01	a	10.54
repl_01	a	12.51
repl_01	a	13.4
repl_01	a	13.07
repl_01	a	12.09
repl_01	a	10.16
repl_01	a	12.24
repl_01	a	12.45
repl_01	a	11.04
repl_01	a	11.35
repl_01	a	11.85
repl_01	a	11.31
repl_01	a	13.99
repl_01	a	10.03
repl_01	a	11.22
repl_01	a	10.59
repl_01	a	11
repl_01	a	10.79
repl_01	a	8.55
repl_01	a	10.54
repl_01	a	11.08
repl_01	a	10.13
repl_01	a	10.11
repl_01	a	10.25
repl_01	a	12.86
repl_01	a	10.43
repl_01	a	10.91
repl_01	a	11.69
repl_01	a	10.87
repl_01	a	10.64
repl_01	a	10.57
repl_01	a	9.97
repl_01	a	10.28
repl_01	a	10.36
repl_01	a	10.59
repl_01	a	10.21
repl_01	a	10.5
repl_01	a	12
repl_01	a	11.23
repl_01	a	11.05
repl_01	a	11.5
repl_01	a	10.53
repl_01	a	10.07
repl_01	a	11.3
repl_01	a	10.98
repl_01	a	10.52
repl_01	a	9.96
repl_01	a	11.12
repl_01	a	9.7
repl_01	a	11.34
repl_01	a	10.94
repl_01	a	10.33
repl_01	a	9.83
repl_01	a	11.1
repl_01	a	10.58
repl_01	a	10.16
repl_01	a	10.53
repl_01	a	10.66
repl_01	a	9.77
repl_01	a	10.96
repl_01	a	10.13
repl_01	a	10.71
repl_01	a	10.17
repl_01	a	10.33
repl_01	a	9.75
repl_01	a	10.63
repl_01	a	10.86
repl_01	a	10.23
repl_01	a	11.75
repl_01	a	11.14
repl_01	a	11.89
repl_01	a	10.33
repl_01	a	10.73
repl_01	a	10.88
repl_01	a	10.52
repl_01	a	11.03
repl_01	a	11.5
repl_01	a	11.18
repl_01	a	10.56
repl_01	a	10.07
repl_01	a	10.58
repl_01	a	11.99
repl_01	a	10.84
repl_01	a	11.44
repl_01	a	11.91
repl_01	a	11.28
repl_01	a	10.73
repl_01	a	11.08
repl_01	a	11.02
repl_01	a	11.38
repl_01	a	11.07
repl_01	a	11.24
repl_01	a	11.49
repl_01	a	12.39
repl_01	a	10.36
repl_01	a	11.31
repl_01	a	11.43
repl_01	a	10.48
repl_01	a	11.46
repl_01	a	10.98
repl_01	a	10.09
repl_01	a	10.58
repl_01	a	10.12
repl_01	a	11.11
repl_01	a	10.25
repl_01	a	11.65
repl_01	a	10.72
repl_01	a	11.01
repl_01	a	11.4
repl_01	a	10.71
repl_01	a	11.01
repl_01	a	11.09
repl_01	a	10.92
repl_01	a	11.37
repl_01	a	10.29
repl_01	a	10.98
repl_01	a	10.4
repl_01	a	10.9
repl_01	a	10.59
repl_01	a	10.27
repl_01	a	10.5
repl_01	a	12.72
repl_01	a	10.86
repl_01	a	11.22
repl_01	a	9.66
repl_01	a	9.88
repl_01	a	8.92
repl_01	a	9.34
repl_01	a	9.76
repl_01	a	10.63
repl_01	a	10.39
repl_01	a	10.7
repl_01	a	10.79
repl_01	a	11.87
repl_01	a	12.58
repl_01	a	9.85
repl_01	a	10.69
repl_01	a	11.28
repl_01	a	9.65
repl_01	a	10.4
repl_01	a	9.67
repl_01	a	9.9
repl_01	a	10.17
repl_01	a	9.78
repl_01	a	10.02
repl_01	a	10.54
repl_01	a	8.79
repl_01	a	7.84
repl_01	a	11.65
repl_01	a	10.36
repl_01	a	10.68
repl_01	a	10.45
repl_01	a	9.57
repl_01	a	10.36
repl_01	a	10.29
repl_01	a	9.97
repl_01	a	10.85
repl_01	a	10.28
repl_01	a	11.32
repl_01	a	9.17
repl_01	a	10.07
repl_01	a	11.01
repl_01	a	10.46
repl_01	a	9.95
repl_01	a	11.01
repl_01	a	11.1
repl_01	a	9.86
repl_01	a	10.21
repl_01	a	9.57
repl_01	a	10.12
repl_01	a	12.99
repl_01	a	10.15
repl_01	a	10.58
repl_01	a	10.14
repl_01	a	11.8
repl_01	a	10.14
repl_01	a	10.31
repl_01	a	10.9
repl_01	a	10.3
repl_01	a	9.85
repl_01	a	9.8
repl_01	a	10.57
repl_01	a	12.03
repl_01	a	9.88
repl_01	a	10.67
repl_01	a	10.65
repl_01	a	10.86
repl_01	a	10.63
repl_01	a	10.5
repl_01	a	11.48
repl_01	a	10.67
repl_01	a	10.65
repl_01	a	10.39
repl_01	a	11.12
repl_01	a	11.54
repl_01	a	11.36
repl_01	a	11.26
repl_01	a	11.17
repl_01	a	10.68
repl_01	a	11.14
repl_01	a	10.31
repl_01	a	10.79
repl_01	a	11.74
repl_01	a	11.19
repl_01	a	11.2
repl_01	a	10.01
repl_01	a	11.19
repl_01	a	11.13
repl_01	a	11.16
repl_01	a	10.71
repl_01	a	11.78
repl_01	a	11.65
repl_01	a	12.44
repl_01	a	11.08
repl_01	a	11.84
repl_01	a	9.94
repl_01	a	10.76
repl_01	a	11.83
repl_01	a	11.37
repl_01	a	11.13
repl_01	a	10.71
repl_01	a	11.42
repl_01	a	11.04
repl_01	a	11.68
repl_01	a	9.68
repl_01	a	10.6
repl_01	a	11.3
repl_01	a	11.53
repl_01	a	11.95
repl_01	a	11.12
repl_01	a	10.75
repl_01	a	11.96
repl_01	a	12.39
repl_01	a	12.38
repl_01	a	12.97
repl_01	a	12.24
repl_01	a	11.43
repl_01	a	11.56
repl_01	a	11.93
repl_01	a	10.98
repl_01	a	11.6
repl_01	a	12.15
repl_01	a	12.01
repl_01	a	10.12
repl_01	a	12.06
repl_01	a	11.27
repl_01	a	13.05
repl_01	a	12.19
repl_01	a	12.43
repl_01	a	11.22
repl_01	a	12.19
repl_01	a	12.21
repl_01	a	11.95
repl_01	a	12.73
repl_01	a	13.06
repl_01	a	11.82
repl_01	a	12.32
repl_01	a	10.83
repl_01	a	11.79
repl_01	a	11.59
repl_01	a	12.41
repl_01	a	10.89
repl_01	a	12.3
repl_01	a	11.37
repl_01	a	11.84
repl_01	a	9.87
repl_01	a	11.71
repl_01	a	11.5
repl_01	a	11.79
repl_01	a	11.35
repl_01	a	11.48
repl_01	a	11.36
repl_01	a	12.42
repl_01	a	12.78
repl_01	a	11.64
repl_01	a	13.61
repl_01	a	12.17
repl_01	a	13.74
repl_01	a	11.76
repl_01	a	12.34
repl_01	a	11.33
repl_01	a	12.36
repl_01	a	12.32
repl_01	a	12.38
repl_01	a	12.2
repl_01	a	11.16
repl_01	a	10.69
repl_01	a	11.55
repl_01	a	11.17
repl_01	a	10.68
repl_01	a	10.35
repl_01	a	8.96
repl_01	a	9.92
repl_01	a	9.91
repl_01	a	9.96
repl_01	a	11.07
repl_01	a	9.94
repl_01	a	10.31
repl_01	a	9.86
repl_01	a	10.99
repl_01	a	10.98
repl_01	a	12.1
repl_01	a	11.47
repl_01	a	11.05
repl_01	a	11.21
repl_01	a	10.11
repl_01	a	9.21
repl_01	a	11.07
repl_01	a	9.74
repl_01	a	10.28
repl_01	a	11.01
repl_01	a	9.26
repl_01	a	9.05
repl_01	a	11.67
repl_01	a	8.13
repl_01	a	10.63
repl_01	a	9.8
repl_01	a	10.98
repl_01	a	9.95
repl_01	a	10.57
repl_01	a	10.16
repl_01	a	10.05
repl_01	a	10.36
repl_01	a	10.3
repl_01	a	10.91
repl_01	a	9.61
repl_01	a	10.02
repl_01	a	9.77
repl_01	a	10.73
repl_01	a	10.14
repl_01	a	11.22
repl_01	a	11.59
repl_01	a	10.71
repl_01	a	10.42
repl_01	a	11.53
repl_01	a	9.92
repl_01	a	9.38
repl_01	a	9.68
repl_01	a	9.74
repl_01	a	11.07
repl_01	a	10.22
repl_01	a	10.09
repl_01	a	12.26
repl_01	a	10.24
repl_01	a	11.39
repl_01	a	10.31
repl_01	a	9.35
repl_01	a	8.24
repl_01	a	9.19
repl_01	a	9.62
repl_01	a	9.96
repl_01	a	9.44
repl_01	a	10.42
repl_01	a	9.8
repl_01	a	9.22
repl_01	a	7.82
repl_01	a	8.12
repl_01	a	9.44
repl_01	a	9.36
repl_01	a	9.19
repl_01	a	9.57
repl_01	a	11.81
repl_01	a	10.67
repl_01	a	11.29
repl_01	a	9.34
repl_01	a	10.98
repl_01	a	10.01
repl_01	a	10.12
repl_01	a	10.04
repl_01	a	9.7
repl_01	a	10.17
repl_01	a	11.69
repl_01	a	11.3
repl_01	a	9.92
repl_01	a	10.41
repl_01	a	9.69
repl_01	a	9.89
repl_01	a	10.43
repl_01	a	9.8
repl_01	a	9.82
repl_01	a	11.43
repl_01	a	10.44
repl_01	a	10.61
repl_01	a	10.06
repl_01	a	9.92
repl_01	a	10.43
repl_01	a	10.43
repl_01	a	10.62
repl_01	a	10.69
repl_01	a	8.89
repl_01	a	10.84
repl_01	a	10.56
repl_01	a	9.78
repl_01	a	9.58
repl_01	a	11.12
repl_01	a	9.34
repl_01	a	10.23
repl_01	a	9.86
repl_01	a	10.54
repl_01	a	10.04
repl_01	a	11.39
repl_01	a	10.68
repl_01	a	10.36
repl_01	a	10.5
repl_01	a	9.26
repl_01	a	9.17
repl_01	a	9.5
repl_01	a	9.02
repl_01	a	10.51
repl_01	a	8.93
repl_01	a	9.81
repl_01	a	9.37
repl_01	a	9.99
repl_01	a	10.62
repl_01	a	10.87
repl_01	a	10.62
repl_01	a	9.56
repl_01	a	10.15
repl_01	a	10.26
repl_01	a	10.02
repl_01	a	9.56
repl_01	a	9.95
repl_01	a	8.81
repl_01	a	8.96
repl_01	a	9.9
repl_01	a	10.11
repl_01	a	9.08
repl_01	a	10.18
repl_01	a	9.91
repl_01	a	9.64
repl_01	a	8.93
repl_01	a	9.27
repl_01	a	9.36
repl_01	a	10.18
repl_01	a	10.33
repl_01	a	10.54
repl_01	a	11.41
repl_01	a	10.36
repl_01	a	9.33
repl_01	a	9.81
repl_01	a	9.59
repl_01	a	9.35
repl_01	a	10.45
repl_01	a	10.74
repl_01	a	9.92
repl_01	a	10.06
repl_01	a	9.11
repl_01	a	8.42
repl_01	a	9.36
repl_01	a	9.66
repl_01	a	9.54
repl_01	a	8.82
repl_01	a	10.99
repl_01	a	9.62
repl_01	a	9.57
repl_01	a	9.73
repl_01	a	9.3
repl_01	a	10.82
repl_01	a	9.78
repl_01	a	10.27
repl_01	a	10.96
repl_01	a	10.51
repl_01	a	9.75
repl_01	a	11.37
repl_01	a	9.65
repl_01	a	10
repl_01	a	9.1
repl_01	a	10.84
repl_01	a	9.73
repl_01	a	10.26
repl_01	a	10.03
repl_01	a	8.81
repl_01	a	10.77
repl_01	a	9.68
repl_01	a	11.09
repl_01	a	9.4
repl_01	a	10.34
repl_01	a	8.59
repl_01	a	9.38
repl_01	a	10.52
repl_01	a	10.63
repl_01	a	10.9
repl_01	a	10.04
repl_01	a	10.35
repl_01	a	9.69
repl_01	a	9.63
repl_01	a	9.85
repl_01	a	9.42
repl_01	a	10.32
repl_01	a	11.24
repl_01	a	10.03
repl_01	a	11.71
repl_01	a	11.41
repl_01	a	10.92
repl_01	a	10.43
repl_01	a	10.79
repl_01	a	9.71
repl_01	a	10.09
repl_01	a	9.23
repl_01	a	9.91
repl_01	a	10.28
repl_01	a	10.4
repl_01	a	11.35
repl_01	a	10.09
repl_01	a	9.83
repl_01	a	11.04
repl_01	a	9.27
repl_01	a	10.96
repl_01	a	9.61
repl_01	a	10.51
repl_01	a	10.47
repl_01	a	9.49
repl_01	a	11.65
repl_01	a	11.08
repl_01	a	9.36
repl_01	a	10.33
repl_01	a	10.06
repl_01	a	9.74
repl_01	a	10.63
repl_01	a	11.35
repl_01	a	9.8
repl_01	a	11.21
repl_01	a	10.44
repl_01	a	10.85
repl_01	a	12.11
repl_01	a	11.75
repl_01	a	9.98
repl_01	a	9.37
repl_01	a	10.01
repl_01	a	9.83
repl_01	a	9.11
repl_01	a	9.33
repl_01	a	10.03
repl_01	a	9.69
repl_01	a	10.93
repl_01	a	10.52
repl_01	a	11.11
repl_01	a	9.97
repl_01	a	10.41
repl_01	a	9.66
repl_01	a	11.35
repl_01	a	12.19
repl_01	a	10.98
repl_01	a	9.4
repl_01	a	10.18
repl_01	a	10.94
repl_01	a	10.37
repl_01	a	9.98
repl_01	a	11.54
repl_01	a	10.69
repl_01	a	10.72
repl_01	a	9.96
repl_01	a	10.49
repl_01	a	10.16
repl_01	a	10.11
repl_01	a	10.55
repl_01	a	10.35
repl_01	a	10.02
repl_01	a	9.51
repl_01	a	10.36
repl_01	a	11.15
repl_01	a	11.2
repl_01	a	11.21
repl_01	a	10.93
repl_01	a	11.33
repl_01	a	10.48
repl_01	a	10.58
repl_01	a	11.37
repl_01	a	10.9
repl_01	a	10.32
repl_01	a	10.34
repl_01	a	10.4
repl_01	a	11.09
repl_01	a	11.11
repl_01	a	11.04
repl_01	a	10.7
repl_01	a	11.7
repl_01	a	11.21
repl_01	a	11.06
repl_01	a	12.81
repl_01	b	9.84
repl_01	b	10.71
repl_01	b	10.61
repl_01	b	10.3
repl_01	b	11.21
repl_01	b	10.48
repl_01	b	10.56
repl_01	b	8.9
repl_01	b	10.36
repl_01	b	9.67
repl_01	b	10.54
repl_01	b	11.25
repl_01	b	10.25
repl_01	b	11.28
repl_01	b	10.55
repl_01	b	11.13
repl_01	b	10.91
repl_01	b	10.67
repl_01	b	10.36
repl_01	b	11.45
repl_01	b	10.27
repl_01	b	10.59
repl_01	b	11.45
repl_01	b	10.91
repl_01	b	11.01
repl_01	b	10.38
repl_01	b	10.79
repl_01	b	11.68
repl_01	b	10.28
repl_01	b	10.65
repl_01	b	10.69
repl_01	b	12.28
repl_01	b	9.62
repl_01	b	10.59
repl_01	b	10.44
repl_01	b	10.84
repl_01	b	9.99
repl_01	b	11.27
repl_01	b	11.37
repl_01	b	10.72
repl_01	b	10.99
repl_01	b	12.13
repl_01	b	10.12
repl_01	b	11.4
repl_01	b	10.61
repl_01	b	12.02
repl_01	b	10.53
repl_01	b	10.94
repl_01	b	10.72
repl_01	b	11.56
repl_01	b	10.89
repl_01	b	9.24
repl_01	b	10.72
repl_01	b	10.32
repl_01	b	10.6
repl_01	b	10.73
repl_01	b	11.03
repl_01	b	10.3
repl_01	b	9.85
repl_01	b	10.68
repl_01	b	11.49
repl_01	b	10.63
repl_01	b	10.99
repl_01	b	10.69
repl_01	b	10.85
repl_01	b	9.68
repl_01	b	8.94
repl_01	b	10.36
repl_01	b	10.21
repl_01	b	9.59
repl_01	b	11.38
repl_01	b	11.83
repl_01	b	9.84
repl_01	b	10.92
repl_01	b	9.88
repl_01	b	10.83
repl_01	b	11.78
repl_01	b	11.13
repl_01	b	10.66
repl_01	b	10.31
repl_01	b	10.62
repl_01	b	11.26
repl_01	b	10.34
repl_01	b	10.86
repl_01	b	11.4
repl_01	b	11.09
repl_01	b	10.73
repl_01	b	10.91
repl_01	b	11.32
repl_01	b	10.08
repl_01	b	10.54
repl_01	b	12.51
repl_01	b	13.4
repl_01	b	13.07
repl_01	b	12.09
repl_01	b	10.16
repl_01	b	12.24
repl_01	b	12.45
repl_01	b	11.04
repl_01	b	11.35
repl_01	b	11.85
repl_01	b	11.31
repl_01	b	13.99
repl_01	b	10.03
repl_01	b	11.22
repl_01	b	10.59
repl_01	b	11
repl_01	b	10.79
repl_01	b	8.55
repl_01	b	10.54
repl_01	b	11.08
repl_01	b	10.13
repl_01	b	10.11
repl_01	b	10.25
repl_01	b	12.86
repl_01	b	10.43
repl_01	b	10.91
repl_01	b	11.69
repl_01	b	10.87
repl_01	b	10.64
repl_01	b	10.57
repl_01	b	9.97
repl_01	b	10.28
repl_01	b	10.36
repl_01	b	10.59
repl_01	b	10.21
repl_01	b	10.5
repl_01	b	12
repl_01	b	11.23
repl_01	b	11.05
repl_01	b	11.5
repl_01	b	10.53
repl_01	b	10.07
repl_01	b	11.3
repl_01	b	10.98
repl_01	b	10.52
repl_01	b	9.96
repl_01	b	11.12
repl_01	b	9.7
repl_01	b	11.34
repl_01	b	10.94
repl_01	b	10.33
repl_01	b	9.83
repl_01	b	11.1
repl_01	b	10.58
repl_01	b	10.16
repl_01	b	10.53
repl_01	b	10.66
repl_01	b	9.77
repl_01	b	10.96
repl_01	b	10.13
repl_01	b	10.71
repl_01	b	10.17
repl_01	b	10.33
repl_01	b	9.75
repl_01	b	10.63
repl_01	b	10.86
repl_01	b	10.23
repl_01	b	11.75
repl_01	b	11.14
repl_01	b	11.89
repl_01	b	10.33
repl_01	b	10.73
repl_01	b	10.88
repl_01	b	10.52
repl_01	b	11.03
repl_01	b	11.5
repl_01	b	11.18
repl_01	b	10.56
repl_01	b	10.07
repl_01	b	10.58
repl_01	b	11.99
repl_01	b	10.84
repl_01	b	11.44
repl_01	b	11.91
repl_01	b	11.28
repl_01	b	10.73
repl_01	b	11.08
repl_01	b	11.02
repl_01	b	11.38
repl_01	b	11.07
repl_01	b	11.24
repl_01	b	11.49
repl_01	b	12.39
repl_01	b	10.36
repl_01	b	11.31
repl_01	b	11.43
repl_01	b	10.48
repl_01	b	11.46
repl_01	b	10.98
repl_01	b	10.09
repl_01	b	10.58
repl_01	b	10.12
repl_01	b	11.11
repl_01	b	10.25
repl_01	b	11.65
repl_01	b	10.72
repl_01	b	11.01
repl_01	b	11.4
repl_01	b	10.71
repl_01	b	11.01
repl_01	b	11.09
repl_01	b	10.92
repl_01	b	11.37
repl_01	b	10.29
repl_01	b	10.98
repl_01	b	10.4
repl_01	b	10.9
repl_01	b	10.59
repl_01	b	10.27
repl_01	b	10.5
repl_01	b	12.72
repl_01	b	10.86
repl_01	b	11.22
repl_01	b	9.66
repl_01	b	9.88
repl_01	b	8.92
repl_01	b	9.34
repl_01	b	9.76
repl_01	b	10.63
repl_01	b	10.39
repl_01	b	10.7
repl_01	b	10.79
repl_01	b	11.87
repl_01	b	12.58
repl_01	b	9.85
repl_01	b	10.69
repl_01	b	11.28
repl_01	b	9.65
repl_01	b	10.4
repl_01	b	9.67
repl_01	b	9.9
repl_01	b	10.17
repl_01	b	9.78
repl_01	b	10.02
repl_01	b	10.54
repl_01	b	8.79
repl_01	b	7.84
repl_01	b	11.65
repl_01	b	10.36
repl_01	b	10.68
repl_01	b	10.45
repl_01	b	9.57
repl_01	b	10.36
repl_01	b	10.29
repl_01	b	9.97
repl_01	b	10.85
repl_01	b	10.28
repl_01	b	11.32
repl_01	b	9.17
repl_01	b	10.07
repl_01	b	11.01
repl_01	b	10.46
repl_01	b	9.95
repl_01	b	11.01
repl_01	b	11.1
repl_01	b	9.86
repl_01	b	10.21
repl_01	b	9.57
repl_01	b	10.12
repl_01	b	12.99
repl_01	b	10.15
repl_01	b	10.58
repl_01	b	10.14
repl_01	b	11.8
repl_01	b	10.14
repl_01	b	10.31
repl_01	b	10.9
repl_01	b	10.3
repl_01	b	9.85
repl_01	b	9.8
repl_01	b	10.57
repl_01	b	12.03
repl_01	b	9.88
repl_01	b	10.67
repl_01	b	10.65
repl_01	b	10.86
repl_01	b	10.63
repl_01	b	10.5
repl_01	b	11.48
repl_01	b	10.67
repl_01	b	10.65
repl_01	b	10.39
repl_01	b	11.12
repl_01	b	11.54
repl_01	b	11.36
repl_01	b	11.26
repl_01	b	11.17
repl_01	b	10.68
repl_01	b	11.14
repl_01	b	10.31
repl_01	b	10.79
repl_01	b	11.74
repl_01	b	11.19
repl_01	b	11.2
repl_01	b	10.01
repl_01	b	11.19
repl_01	b	11.13
repl_01	b	11.16
repl_01	b	10.71
repl_01	b	11.78
repl_01	b	11.65
repl_01	b	12.44
repl_01	b	11.08
repl_01	b	11.84
repl_01	b	9.94
repl_01	b	10.76
repl_01	b	11.83
repl_01	b	11.37
repl_01	b	11.13
repl_01	b	10.71
repl_01	b	11.42
repl_01	b	11.04
repl_01	b	11.68
repl_01	b	9.68
repl_01	b	10.6
repl_01	b	11.3
repl_01	b	11.53
repl_01	b	11.95
repl_01	b	11.12
repl_01	b	10.75
repl_01	b	11.96
repl_01	b	12.39
repl_01	b	12.38
repl_01	b	12.97
repl_01	b	12.24
repl_01	b	11.43
repl_01	b	11.56
repl_01	b	11.93
repl_01	b	10.98
repl_01	b	11.6
repl_01	b	12.15
repl_01	b	12.01
repl_01	b	10.12
repl_01	b	12.06
repl_01	b	11.27
repl_01	b	13.05
repl_01	b	12.19
repl_01	b	12.43
repl_01	b	11.22
repl_01	b	12.19
repl_01	b	12.21
repl_01	b	11.95
repl_01	b	12.73
repl_01	b	13.06
repl_01	b	11.82
repl_01	b	12.32
repl_01	b	10.83
repl_01	b	11.79
repl_01	b	11.59
repl_01	b	12.41
repl_01	b	10.89
repl_01	b	12.3
repl_01	b	11.37
repl_01	b	11.84
repl_01	b	9.87
repl_01	b	11.71
repl_01	b	11.5
repl_01	b	11.79
repl_01	b	11.35
repl_01	b	11.48
repl_01	b	11.36
repl_01	b	12.42
repl_01	b	12.78
repl_01	b	11.64
repl_01	b	13.61
repl_01	b	12.17
repl_01	b	13.74
repl_01	b	11.76
repl_01	b	12.34
repl_01	b	11.33
repl_01	b	12.36
repl_01	b	12.32
repl_01	b	12.38
repl_01	b	12.2
repl_01	b	11.16
repl_01	b	10.69
repl_01	b	11.55
repl_01	b	11.17
repl_01	b	10.68
repl_01	b	10.35
repl_01	b	8.96
repl_01	b	9.92
repl_01	b	9.91
repl_01	b	9.96
repl_01	b	11.07
repl_01	b	9.94
repl_01	b	10.31
repl_01	b	9.86
repl_01	b	10.99
repl_01	b	10.98
repl_01	b	12.1
repl_01	b	11.47
repl_01	b	11.05
repl_01	b	11.21
repl_01	b	10.11
repl_01	b	9.21
repl_01	b	11.07
repl_01	b	9.74
repl_01	b	10.28
repl_01	b	11.01
repl_01	b	9.26
repl_01	b	9.05
repl_01	b	11.67
repl_01	b	8.13
repl_01	b	10.63
repl_01	b	9.8
repl_01	b	10.98
repl_01	b	9.95
repl_01	b	10.57
repl_01	b	10.16
repl_01	b	10.05
repl_01	b	10.36
repl_01	b	10.3
repl_01	b	10.91
repl_01	b	9.61
repl_01	b	10.02
repl_01	b	9.77
repl_01	b	10.73
repl_01	b	10.14
repl_01	b	11.22
repl_01	b	11.59
repl_01	b	10.71
repl_01	b	10.42
repl_01	b	11.53
repl_01	b	9.92
repl_01	b	9.38
repl_01	b	9.68
repl_01	b	9.74
repl_01	b	11.07
repl_01	b	10.22
repl_01	b	10.09
repl_01	b	12.26
repl_01	b	10.24
repl_01	b	11.39
repl_01	b	10.31
repl_01	b	9.35
repl_01	b	8.24
repl_01	b	9.19
repl_01	b	9.62
repl_01	b	9.96
repl_01	b	9.44
repl_01	b	10.42
repl_01	b	9.8
repl_01	b	9.22
repl_01	b	7.82
repl_01	b	8.12
repl_01	b	9.44
repl_01	b	9.36
repl_01	b	9.19
repl_01	b	9.57
repl_01	b	11.81
repl_01	b	10.67
repl_01	b	11.29
repl_01	b	9.34
repl_01	b	10.98
repl_01	b	10.01
repl_01	b	10.12
repl_01	b	10.04
repl_01	b	9.7
repl_01	b	10.17
repl_01	b	11.69
repl_01	b	11.3
repl_01	b	9.92
repl_01	b	10.41
repl_01	b	9.69
repl_01	b	9.89
repl_01	b	10.43
repl_01	b	9.8
repl_01	b	9.82
repl_01	b	11.43
repl_01	b	10.44
repl_01	b	10.61
repl_01	b	10.06
repl_01	b	9.92
repl_01	b	10.43
repl_01	b	10.43
repl_01	b	10.62
repl_01	b	10.69
repl_01	b	8.89
repl_01	b	10.84
repl_01	b	10.56
repl_01	b	9.78
repl_01	b	9.58
repl_01	b	11.12
repl_01	b	9.34
repl_01	b	10.23
repl_01	b	9.86
repl_01	b	10.54
repl_01	b	10.04
repl_01	b	11.39
repl_01	b	10.68
repl_01	b	10.36
repl_01	b	10.5
repl_01	b	9.26
repl_01	b	9.17
repl_01	b	9.5
repl_01	b	9.02
repl_01	b	10.51
repl_01	b	8.93
repl_01	b	9.81
repl_01	b	9.37
repl_01	b	9.99
repl_01	b	10.62
repl_01	b	10.87
repl_01	b	10.62
repl_01	b	9.56
repl_01	b	10.15
repl_01	b	10.26
repl_01	b	10.02
repl_01	b	9.56
repl_01	b	9.95
repl_01	b	8.81
repl_01	b	8.96
repl_01	b	9.9
repl_01	b	10.11
repl_01	b	9.08
repl_01	b	10.18
repl_01	b	9.91
repl_01	b	9.64
repl_01	b	8.93
repl_01	b	9.27
repl_01	b	9.36
repl_01	b	10.18
repl_01	b	10.33
repl_01	b	10.54
repl_01	b	11.41
repl_01	b	10.36
repl_01	b	9.33
repl_01	b	9.81
repl_01	b	9.59
repl_01	b	9.35
repl_01	b	10.45
repl_01	b	10.74
repl_01	b	9.92
repl_01	b	10.06
repl_01	b	9.11
repl_01	b	8.42
repl_01	b	9.36
repl_01	b	9.66
repl_01	b	9.54
repl_01	b	8.82
repl_01	b	10.99
repl_01	b	9.62
repl_01	b	9.57
repl_01	b	9.73
repl_01	b	9.3
repl_01	b	10.82
repl_01	b	9.78
repl_01	b	10.27
repl_01	b	10.96
repl_01	b	10.51
repl_01	b	9.75
repl_01	b	11.37
repl_01	b	9.65
repl_01	b	10
repl_01	b	9.1
repl_01	b	10.84
repl_01	b	9.73
repl_01	b	10.26
repl_01	b	10.03
repl_01	b	8.81
repl_01	b	10.77
repl_01	b	9.68
repl_01	b	11.09
repl_01	b	9.4
repl_01	b	10.34
repl_01	b	8.59
repl_01	b	9.38
repl_01	b	10.52
repl_01	b	10.63
repl_01	b	10.9
repl_01	b	10.04
repl_01	b	10.35
repl_01	b	9.69
repl_01	b	9.63
repl_01	b	9.85
repl_01	b	9.42
repl_01	b	10.32
repl_01	b	11.24
repl_01	b	10.03
repl_01	b	11.71
repl_01	b	11.41
repl_01	b	10.92
repl_01	b	10.43
repl_01	b	10.79
repl_01	b	9.71
repl_01	b	10.09
repl_01	b	9.23
repl_01	b	9.91
repl_01	b	10.28
repl_01	b	10.4
repl_01	b	11.35
repl_01	b	10.09
repl_01	b	9.83
repl_01	b	11.04
repl_01	b	9.27
repl_01	b	10.96
repl_01	b	9.61
repl_01	b	10.51
repl_01	b	10.47
repl_01	b	9.49
repl_01	b	11.65
repl_01	b	11.08
repl_01	b	9.36
repl_01	b	10.33
repl_01	b	10.06
repl_01	b	9.74
repl_01	b	10.63
repl_01	b	11.35
repl_01	b	9.8
repl_01	b	11.21
repl_01	b	10.44
repl_01	b	10.85
repl_01	b	12.11
repl_01	b	11.75
repl_01	b	9.98
repl_01	b	9.37
repl_01	b	10.01
repl_01	b	9.83
repl_01	b	9.11
repl_01	b	9.33
repl_01	b	10.03
repl_01	b	9.69
repl_01	b	10.93
repl_01	b	10.52
repl_01	b	11.11
repl_01	b	9.97
repl_01	b	10.41
repl_01	b	9.66
repl_01	b	11.35
repl_01	b	12.19
repl_01	b	10.98
repl_01	b	9.4
repl_01	b	10.18
repl_01	b	10.94
repl_01	b	10.37
repl_01	b	9.98
repl_01	b	11.54
repl_01	b	10.69
repl_01	b	10.72
repl_01	b	9.96
repl_01	b	10.49
repl_01	b	10.16
repl_01	b	10.11
repl_01	b	10.55
repl_01	b	10.35
repl_01	b	10.02
repl_01	b	9.51
repl_01	b	10.36
repl_01	b	11.15
repl_01	b	11.2
repl_01	b	11.21
repl_01	b	10.93
repl_01	b	11.33
repl_01	b	10.48
repl_01	b	10.58
repl_01	b	11.37
repl_01	b	10.9
repl_01	b	10.32
repl_01	b	10.34
repl_01	b	10.4
repl_01	b	11.09
repl_01	b	11.11
repl_01	b	11.04
repl_01	b	10.7
repl_01	b	11.7
repl_01	b	11.21
repl_01	b	11.06
repl_01	b	12.81
repl_01	b	12.16
repl_01	b	10.84
repl_01	b	10.04
repl_01	b	10.49
repl_01	b	10.78
repl_01	b	9.93
repl_01	b	10.12
repl_01	b	9.89
repl_01	b	10.86
repl_01	b	9.24
repl_01	b	11.4
repl_01	b	10.24
repl_01	b	9.57
repl_01	b	9.38
repl_01	b	9.24
repl_01	b	10.78
repl_01	b	10.53
repl_01	b	10.89
repl_01	b	9.59
repl_01	b	10.68
repl_01	b	8.68
repl_01	b	10.2
repl_01	b	9.67
repl_01	b	8.48
repl_01	b	10.69
repl_01	b	10.44
repl_01	b	9.94
repl_01	b	9.38
repl_01	b	9.52
repl_01	b	10.55
repl_01	b	10.16
repl_01	b	10.92
repl_01	b	8.93
repl_01	b	10.63
repl_01	b	11.05
repl_01	b	11.95
repl_01	b	9.71
repl_01	b	11.21
repl_01	b	10.57
repl_01	b	10.08
repl_01	b	10.79
repl_01	b	9.97
repl_01	b	9.58
repl_01	b	10.7
repl_01	b	9.89
repl_01	b	10.43
repl_01	b	9.7
repl_01	b	10.9
repl_01	b	10.79
repl_01	b	10.48
repl_01	b	9.87
repl_01	b	10.5
repl_01	b	9.11
repl_01	b	9.87
repl_01	b	9.23
repl_01	b	10.64
repl_01	b	11.02
repl_01	b	9.56
repl_01	b	9.5
repl_01	b	10.62
repl_01	b	10.52
repl_01	b	10.32
repl_01	b	10.78
repl_01	b	10.55
repl_01	b	10.05
repl_01	b	10.25
repl_01	b	11.47
repl_01	b	10.03
repl_01	b	10.11
repl_01	b	9.87
repl_01	b	10.7
repl_01	b	10.91
repl_01	b	9.71
repl_01	b	9.7
repl_01	b	10.73
repl_01	b	9.39
repl_01	b	10.08
repl_01	b	10.3
repl_01	b	12.1
repl_01	b	12.19
repl_01	b	13.3
repl_01	b	12.17
repl_01	b	13.52
repl_01	b	10.94
repl_01	b	11.74
repl_01	b	12.05
repl_01	b	13.69
repl_01	b	13.23
repl_01	b	13.09
repl_01	b	12.66
repl_01	b	11.5
repl_01	b	11.84
repl_01	b	11.21
repl_01	b	12.72
repl_01	b	8.75
repl_01	b	12.38
repl_01	b	11.77
repl_01	b	12.75
repl_01	b	10.78
repl_01	b	12.86
repl_01	b	12.15
repl_01	b	11.49
repl_01	b	12.08
repl_01	b	12.39
repl_01	b	12.17
repl_01	b	11.12
repl_01	b	11.36
repl_01	b	13.19
repl_01	b	11.53
repl_01	b	12.11
repl_01	b	12.49
repl_01	b	12.15
repl_01	b	12.41
repl_01	b	11.83
repl_01	b	11.49
repl_01	b	11.79
repl_01	b	10.81
repl_01	b	10.44
repl_01	b	9.24
repl_01	b	10.71
repl_01	b	8.64
repl_01	b	10.63
repl_01	b	8.58
repl_01	b	12.32
repl_01	b	8.53
repl_01	b	9.84
repl_01	b	10.78
repl_01	b	10.74
repl_01	b	11.71
repl_01	b	10.01
repl_01	b	12.01
repl_01	b	12.13
repl_01	b	11.33
repl_01	b	8.11
repl_01	b	11.01
repl_01	b	11.59
repl_01	b	12.84
repl_01	b	9.55
repl_01	b	11.52
repl_01	b	10.75
repl_01	b	11.11
repl_01	b	11.8
repl_01	b	12.46
repl_01	b	12.12
repl_01	b	10.53
repl_01	b	11.96
repl_01	b	11.67
repl_01	b	11.42
repl_01	b	10.83
repl_01	b	12.01
repl_01	b	13.71
repl_01	b	10.86
repl_01	b	11.76
repl_01	b	10.87
repl_01	b	11.22
repl_01	b	13.02
repl_01	b	11.76
repl_01	b	12.09
repl_01	b	12.23
repl_01	b	10.89
repl_01	b	10.99
repl_01	b	9.57
repl_01	b	12.49
repl_01	b	11.36
repl_01	b	11.29
repl_01	b	10.64
repl_01	b	9.92
repl_01	b	12.12
repl_01	b	13.29
repl_01	b	12.28
repl_01	b	10.1
repl_01	b	9.06
repl_01	b	9.37
repl_01	b	8.59
repl_01	b	8.43
repl_01	b	11.62
repl_01	b	11.83
repl_01	b	8.48
repl_01	b	11.27
repl_01	b	7.84
repl_01	b	13.09
repl_01	b	11.3
repl_01	b	11.87
repl_01	b	11.91
repl_01	b	11.87
repl_01	b	13.1
repl_01	b	10.05
repl_01	b	11.24
repl_01	b	11.61
repl_01	b	10.34
repl_01	b	11.53
repl_01	b	8.84
repl_01	b	9.15
repl_01	b	10.69
repl_01	b	14.28
repl_01	b	11.34
repl_01	b	9.7
repl_01	b	12.7
repl_01	b	11.71
repl_01	b	10.9
repl_01	b	13.04
repl_01	b	11.82
repl_01	b	12.72
repl_01	b	9.97
repl_01	b	9.38
repl_01	b	11.07
repl_01	b	11.14
repl_01	b	11.44
repl_01	b	11.6
repl_01	b	12.74
repl_01	b	12.11
repl_01	b	12.03
repl_01	b	11.59
repl_01	b	12.08
repl_01	b	11.78
repl_01	b	13.11
repl_01	b	12.57
repl_01	b	12.73
repl_01	b	10.87
repl_01	b	12.24
repl_01	b	10.9
repl_01	b	11.26
repl_01	b	8.84
repl_01	b	7.08
repl_01	b	9.87
repl_01	b	10.41
repl_01	b	9.75
repl_01	b	10.24
repl_01	b	9.21
repl_01	b	8.5
repl_01	b	8.65
repl_01	b	10.72
repl_01	b	10.39
repl_01	b	9.52
repl_01	b	9.4
repl_01	b	10.71
repl_01	b	12.23
repl_01	b	10.83
repl_01	b	9.63
repl_01	b	10.17
repl_01	b	8.53
repl_01	b	10.29
repl_01	b	10.74
repl_01	b	9.58
repl_01	b	9.3
repl_01	b	9.78
repl_01	b	10.37
repl_01	b	12.77
repl_01	b	11.86
repl_01	b	11.76
repl_01	b	10.29
repl_01	b	11.52
repl_01	b	11.27
repl_01	b	11.36
repl_01	b	10.74
repl_01	b	11.69
repl_01	b	11.28
repl_01	b	12.01
repl_01	b	12.1
repl_01	b	12.65
repl_01	b	11.48
repl_01	b	10.58
repl_01	b	11.19
repl_01	b	10.54
repl_01	b	10.6
repl_01	b	11.43
repl_01	b	9.79
repl_01	b	11.47
repl_01	b	10.51
repl_01	b	10.48
repl_01	b	12.33
repl_01	b	12.92
repl_01	b	13.46
repl_01	b	12.59
repl_01	b	12.33
repl_01	b	11.4
repl_01	b	12.02
repl_01	b	11.9
repl_01	b	12.36
repl_01	b	13.04
repl_01	b	13.48
repl_01	b	12.32
repl_01	b	12.4
repl_01	b	12.7
repl_01	b	13.01
repl_01	b	13.42
repl_01	b	12.75
repl_01	b	12.13
repl_01	b	11.61
repl_01	b	12.53
repl_01	b	12.24
repl_01	b	12.01
repl_01	b	11.59
repl_01	b	12.47
repl_01	b	12.21
repl_01	b	11.57
repl_01	b	11.09
repl_01	b	11.76
repl_01	b	10.64
repl_01	b	11.85
repl_01	b	12.67
repl_01	b	11.66
repl_01	b	13
repl_01	b	11.45
repl_01	b	11.96
repl_01	b	10.67
repl_01	b	11.63
repl_01	b	12.23
repl_01	b	12.56
repl_01	b	11.95
repl_01	b	11.69
repl_01	b	11.66
repl_01	b	11.93
repl_01	b	11.81
repl_01	b	12.49
repl_01	b	11.82
repl_01	b	11.68
repl_01	b	10.09
repl_01	b	10.86
repl_01	b	10.88
repl_01	b	10.75
repl_01	b	10.51
repl_01	b	10.28
repl_01	b	11.24
repl_01	b	11.67
repl_01	b	10.6
repl_01	b	10.45
repl_01	b	10.98
repl_01	b	11.16
repl_01	b	13.18
repl_01	b	11.09
repl_01	b	11.3
repl_01	b	11.44
repl_01	b	11.6
repl_01	b	10.31
repl_01	b	10.24
repl_01	b	10.99
repl_01	b	9.68
repl_01	b	10.37
repl_01	b	10.54
repl_01	b	10.4
repl_01	b	10.39
repl_01	b	10.85
repl_01	b	10.1
repl_01	b	11.06
repl_01	b	10.29
repl_01	b	12.3
repl_01	b	11.72
repl_01	b	11.31
repl_01	b	11.02
repl_01	b	10.39
repl_01	b	11.12
repl_01	b	11.42
repl_01	b	11.7
repl_01	b	10.7
repl_01	b	10.16
repl_01	b	9.99
repl_01	b	11.47
repl_01	b	11.53
repl_01	b	10.45
repl_01	b	9.64
repl_01	b	9.93
repl_01	b	10.62
repl_01	b	10.17
repl_01	b	11.38
repl_01	b	11.24
repl_01	b	10.85
repl_01	b	10.75
repl_01	b	10.2
repl_01	b	10.95
repl_01	b	10.44
repl_01	b	10.82
repl_01	b	13.49
repl_01	b	11.41
repl_01	b	11.47
repl_01	b	11.88
repl_01	b	12.08
repl_01	b	10.57
repl_01	b	10.99
repl_01	b	11.59
repl_01	b	11.42
repl_01	b	12.75
repl_01	b	11.97
repl_01	b	11.46
repl_01	b	11.96
repl_01	b	10.73
repl_01	b	10.55
repl_01	b	9.5
repl_01	b	10.95
repl_01	b	11.06
repl_01	b	11.33
repl_01	b	11.59
repl_01	b	11.32
repl_01	b	11.52
repl_01	b	11.64
repl_01	b	10.62
repl_01	b	11.39
repl_01	b	11.23
repl_01	b	10.75
repl_01	b	11.15
repl_01	b	10.22
repl_01	b	11.4
repl_01	b	10.68
repl_01	b	11.64
repl_01	b	12.09
repl_01	b	11.38
repl_01	b	11.59
repl_01	b	12.01
repl_01	b	10.39
repl_01	b	11.15
repl_01	b	12
repl_01	b	11.45
repl_01	b	11.6
repl_01	b	11.5
repl_01	b	12.23
repl_01	b	11.53
repl_01	b	11.36
repl_01	b	11.05
repl_01	b	11.78
repl_01	b	10.96
repl_01	b	11.36
repl_01	b	10.84
repl_01	b	11.54
repl_01	b	10.85
repl_01	b	12.66
repl_01	b	11.22
repl_01	b	11.32
repl_01	b	11.97
repl_01	b	11.63
repl_01	b	11.92
repl_01	b	10.83
repl_01	b	11.62
repl_01	b	12.73
repl_01	b	12.16
repl_01	b	12.71
repl_01	b	12.05
repl_01	b	12.43
repl_01	b	11.96
repl_01	b	12.38
repl_01	b	11.99
repl_01	b	12.1
repl_01	b	10.98
repl_01	b	11.94
repl_01	b	12.11
repl_01	b	12.43
repl_01	b	12.74
repl_01	b	12.39
repl_01	b	12.26
repl_01	b	11.4
repl_01	b	12.76
repl_01	b	11.27
repl_01	b	11.27
repl_01	b	12
repl_01	b	11.71
repl_01	b	11.49
repl_01	b	9.28
repl_01	b	11.97
repl_01	b	11.36
repl_01	b	10.49
repl_01	b	10.76
repl_01	b	11.83
repl_01	b	11.47
repl_01	b	11.86
repl_01	b	11.53
repl_01	b	11.21
repl_01	b	12.24
repl_01	b	11.49
repl_01	b	12.61
repl_01	b	11.63
repl_01	b	11.49
repl_01	b	11.53
repl_01	b	11.87
repl_01	b	10.98
repl_01	b	11.1
repl_01	b	12.69
repl_01	b	11.36
repl_01	b	13.04
repl_01	b	10.9
repl_01	b	12.02
repl_01	b	11.71
repl_01	b	11.87
repl_01	b	11.61
repl_01	b	11.93
repl_01	b	12.55
repl_01	b	11.13
repl_01	b	12.44
repl_01	b	11.33
repl_01	b	11.43
repl_01	b	11.21
repl_01	b	11.98
repl_01	b	12.08
repl_01	b	11.61
repl_01	b	11.49
repl_01	b	11.84
repl_01	b	12.11
repl_01	b	11.99
repl_01	b	12.12
repl_01	b	11.3
repl_01	b	12.22
repl_01	b	11.85
repl_01	b	9.44
repl_01	b	11.97
repl_01	b	12.65
repl_01	b	11.26
repl_01	b	12.26
repl_01	b	11.08
repl_01	b	11.76
repl_01	b	9.32
repl_01	b	12.41
repl_01	b	9.53
repl_01	b	10.78
repl_01	b	11.41
repl_01	b	9.96
repl_01	b	11.82
repl_01	b	12.33
repl_01	b	11.31
repl_01	b	12.6
repl_01	b	11.89
repl_01	b	11.97
repl_01	b	12
repl_01	b	12.94
repl_01	b	12.08
repl_01	b	11.35
repl_01	b	12.32
repl_01	b	11.9
repl_01	b	12.17
repl_01	b	13.13
repl_01	b	11.53
repl_01	b	11.96
repl_01	b	9.28
repl_01	b	11.63
repl_01	b	12.15
repl_01	b	12.02
repl_01	b	12.15
repl_01	b	11.32
repl_01	b	11.26
repl_01	b	10.59
repl_01	b	11.84
repl_01	b	11.74
repl_01	b	12.74
repl_01	b	11.66
repl_01	b	11.6
repl_01	b	10.75
repl_01	b	11.29
repl_01	b	11.05
repl_01	b	12.02
repl_01	b	11.99
repl_01	b	12.71
repl_01	b	9.09
repl_01	b	12.48
repl_01	b	11.13
repl_01	b	12.12
repl_01	b	11.98
repl_01	b	11.71
repl_01	b	11.36
repl_01	b	11.77
repl_01	b	10.85
repl_01	b	11.21
repl_01	b	12.4
repl_01	b	11.31
repl_01	b	11.41
repl_01	b	12.73
repl_01	b	11.34
repl_01	b	11.58
repl_01	b	11.04
repl_01	b	11.7
repl_01	b	12.04
repl_01	b	11.93
repl_01	b	10.73
repl_01	b	11.01
repl_01	b	12.05
repl_01	b	11.62
repl_01	b	9.96
repl_01	b	12.09
repl_01	b	11.31
repl_01	b	11.62
repl_01	b	9.72
repl_01	b	10.02
repl_01	b	8.79
repl_01	b	9.19
repl_01	b	11.49
repl_01	b	10.82
repl_01	b	9.48
repl_01	b	10.14
repl_01	b	10.52
repl_01	b	12.93
repl_01	b	11.57
repl_01	b	11.61
repl_01	b	12.15
repl_01	b	12.31
repl_01	b	11.04
repl_01	b	11.89
repl_01	b	11.19
repl_01	b	10.75
repl_01	b	12.43
repl_01	b	12.29
repl_01	b	11.73
repl_01	b	11.14
repl_01	b	10.84
repl_01	b	11.72
repl_01	b	11.27
repl_01	b	10.91
repl_01	b	11.37
repl_01	b	11.65
repl_01	b	11.37
repl_01	b	12.28
repl_01	b	10.54
repl_01	b	10.01
repl_01	b	9.71
repl_01	b	10.97
repl_01	b	10.99
repl_01	b	10.4
repl_01	b	11.32
repl_01	b	11.34
repl_01	b	11.43
repl_01	b	10.48
repl_01	b	12.27
repl_01	b	11.57
repl_01	b	11.87
repl_01	b	10.31
repl_01	b	11.15
repl_01	b	11.4
repl_01	b	10.59
repl_01	b	9.29
repl_01	b	11.26
repl_01	b	11.1
repl_01	b	11.56
repl_01	b	10.44
repl_01	b	11.29
repl_01	b	10.84
repl_01	b	11.53
repl_01	b	12.13
repl_01	b	10.94
repl_01	b	10.68
repl_01	b	10.81
repl_01	b	11.84
repl_01	b	11.99
repl_01	b	11.63
repl_01	b	12.29
repl_01	b	12.63
repl_01	b	12.31
repl_01	b	11.98
repl_01	b	11.78
repl_01	b	12.54
repl_01	b	11.92
repl_01	b	11.68
repl_01	b	10.3
repl_01	b	12.68
repl_01	b	12.36
repl_01	b	12.33
repl_01	b	10.52
repl_01	b	9.91
repl_01	b	10.71
repl_01	b	11.83
repl_01	b	10.37
repl_01	b	10.55
repl_01	b	9.23
repl_01	b	8.67
repl_01	b	11.54
repl_01	b	8.89
[truncated: 405,472 more rows]
